# Supplementary material for: Network pharmacology and in vitro testing of Theobroma cacao extract’s antioxidative activity and its effects on cancer cell survival
Source: PLoS One. 2022 Apr 14;17(4):e0259757. doi: 10.1371/journal.pone.0259757 (PMC9009696; doi:10.1371/journal.pone.0259757)
Supplement: S1 Table — (XLSX) [file pone.0259757.s001.xlsx]

## Sheet: S1 Table
S1 Table: List of phytcompounds selected from T. cocoa = 54
References were listed at the end of compounds list
Phytoconstituents	MF	MW(g/mol)	HBA	HBD	Log p
Theobromine	C7H8N4O2	180.16	3	1	-0.51
Caffeine	C8H10N4O2	194.19	3	0	-0.31
Theograndin II	C21H18O16S	558.4	16	8	-2.27
Ethylpyrazine	C6H8N2	108.14	2	0	0.64
7-Methylxanthine	C6H6N4O2	166.14	3	2	-0.72
Cinaroside	C21H20O11	448.4	11	7	-0.07
Chrysoeriol 7-O- Glucoside	C22H22O11	462.4	11	6	0.28
Hirsutrin	C21H20O12	464.4	12	8	-0.64
Hyperin	C21H20O12	464.4	12	8	-0.64
Guaijaverin	C20H18O11	434.3	11	7	0.01
Proanthocyanidin A1	C30H24O12	576.5	12	9	4.49
Bis-8,8'-Catechinylmethane	C31H28O12	592.5	12	10	3.33
Cosmosiin	C21H20O10	432.4	10	6	0.31
Vitexin	C21H20O10	432.4	10	7	0.17
Isovitexin	C21H20O10	432.4	10	5	0.17
D-Catechol	C15H14O6	290.27	6	5	1.88
Protocatechuic Acid	C25H48O4Si3	496.9	4	0	5.83
Theophylline	C7H8N4O2	180.16	3	1	-0.24
Pheynlaianine	C9H11NO2	165.19	3	3	-0.31
Proanthocyanidin B1	C30H26O12	578.5	12	10	3.29
Proanthocyanidin B2	C30H26O12	578.5	12	10	3.29
Leucine	C6H13NO2	131.17	3	3	-0.47
(-) Epicatechin	C3H7NO2	89.09	10	7	2.96
Apigenin	C22H18O10	442.4	5	3	3.06
Luteolin	C15H10O5	270.24	6	4	2.68
Kaempferol	C15H10O6	286.24	6	4	2.49
Chlorogenic Acid	C15H10O6	286.24	9	6	-0.3
Coumaric Acid	C9H8O3	326.3	8	5	-0.68
Ferulic Acid	C10H10O4	164.16	3	2	2.07
Quercetin	C15H10O7	302.23	7	5	2.11
(-)-Salsolinol	C10H13NO 2	179.22	3	3	0.88
Ascorbic-Acid	C6H8O6	176.12	6	4	-2.4
Niacin	C6H5NO2	123.11	3	1	0.51
Oleic-Acid	C18H34O2	282.5	2	1	7.15
Valine	C5H11NO2	117.15	3	3	-1.02
Theophylline	C7H8N4O2	180.16	3	1	-0.24
Dopamine	C8H11NO2	153.18	3	4	0.36
Esculetin	C9H6O4	178.14	4	2	1.08
Amyl-Butyrate	C9H18O2	158.24	2	0	3.14
Chlorogenic-Acid	C16H18O9	354.31	9	6	-0.3
Epigallocatechin	C15H14O7	306.27	7	6	1.5
Esculetin	C9H6O4	178.14	4	2	1.08
Lecithin	C20H40NO8 P	453.5	8	0	2.91
P-Hydroxy-Benzoic-Acid	C7H6O3	138.12	3	2	1.3
Pantothenic-Acid	C9H17NO5	219.23	5	4	-1.18
Pectin	C6H10O7	194.14	7	5	-3.01
Protocatechuic-Acid	C7H6O4	154.12	4	3	0.93
Riboflavin	C17H20N4O6	376.4	8	3	-1.75
Serine	C3H7NO3	105.09	4	4	-2.92
Stigmasterol	C29H48O	412.7	1	1	8.82
Thiamin	C12H17N4O S+	265.36	4	3	0.51
Trigonelline	C7H7NO2	137.14	2	0	0.65
Tyramine	C8H11NO	137.18	2	3	0.74
Vanillic-Acid	C8H8O4	168.15	4	2	1.27
References
Kim, J., Lee, K.W. and Lee, H.J., 2011. Cocoa (Theobroma cacao) seeds and phytochemicals in human health. In Nuts and seeds in health and disease prevention (pp. 351-360). Academic Press.
Swamy, M.K., 2020. Plant-derived Bioactives. Springer Singapore.https://doi.org/10.1007/978-981-15-1761-7_1
Rigolle, A., Gheysen, L., Depypere, F., Landuyt, A., Van Den Abeele, K. and Foubert, I., 2015. Lecithin influences cocoa butter crystallization depending on concentration and matrix. European Journal of Lipid Science and Technology, 117(11), pp.1722-1732.
Calderon, A.I., Wright, B.J., Hurst, W.J. and Van Breemen, R.B., 2009. Screening antioxidants using LC-MS: Case study with cocoa. Journal of agricultural and food chemistry, 57(13), pp.5693-5699.
Sánchez‐Rabaneda, F., Jáuregui, O., Casals, I., Andrés‐Lacueva, C., Izquierdo‐Pulido, M. and Lamuela‐Raventós, R.M., 2003. Liquid chromatographic/electrospray ionization tandem mass spectrometric study of the phenolic composition of cocoa (Theobroma cacao). Journal of mass spectrometry, 38(1), pp.35-42.
Acosta-Otálvaro, E., Valencia-Gallego, W., Mazo-Rivas, J.C. and García-Viguera, C., 2021. Cocoa extract with high content of flavan 3-ols, procyanidins and methylxanthines. Journal of Food Science and Technology, pp.1-10.
Botella-Martínez, C., Lucas-Gonzalez, R., Ballester-Costa, C., Pérez-Álvarez, J.Á., Fernández-López, J., Delgado-Ospina, J., Chaves-López, C. and Viuda-Martos, M., 2021. Ghanaian Cocoa (Theobroma cacao L.) Bean Shells Coproducts: Effect of Particle Size on Chemical Composition, Bioactive Compound Content and Antioxidant Activity. Agronomy, 11(2), p.401.
https://phytochem.nal.usda.gov
https://www.genome.jp/db/pcidb/kna_cpds/6614
https://www.phytochemicals.info/plants/cacao.php
