# Supplementary material for: Network pharmacology and in vitro testing of Theobroma cacao extract’s antioxidative activity and its effects on cancer cell survival
Source: PLoS One. 2022 Apr 14;17(4):e0259757. doi: 10.1371/journal.pone.0259757 (PMC9009696; doi:10.1371/journal.pone.0259757)
Supplement: S2 Table — (XLSX) [file pone.0259757.s002.xlsx]

## Sheet: S2 Table
S2 Table: Probable protein targets of selected phycompounds
Compound name	Gene ID	Target name	Max Similarity
Theobromine	ADORA1	Adenosine A1 receptor	0.72
Theobromine	ADORA2B	Adenosine A2 receptor	0.72
Theobromine	ADORA1	Adenosine receptor A1	0.9
Theobromine	ADORA2B	Adenosine receptor A2b	0.7
Theobromine	ADORA3	Adenosine receptor A3	0.7
Theobromine	ADORA2A	Adenosine Receptors A2a (A2a)	0.7
Theobromine	PDE5A	cGMP-specific 3',5'-cyclic phosphodiesterase	0.74
Theobromine	PDE1A	Phosphodiesterase 1	0.71
Theobromine	PDE3A	Phosphodiesterase 3	0.74
Theobromine	PDE3B	Phosphodiesterase Type 3 (PDE3B)	0.71
Caffeine	ADORA1	Adenosine A1 receptor	0.74
Caffeine	ADORA2B	Adenosine A2 receptor	0.74
Caffeine	ADORA2B	Adenosine receptor	0.93
Caffeine	ADORA1	Adenosine receptor A1	0.7
Caffeine	ADORA2B	Adenosine receptor A2	0.7
Caffeine	ADORA2B	Adenosine receptor A2b	0.7
Caffeine	ADORA3	Adenosine receptor A3	0.7
Caffeine	ADORA2A	Adenosine Receptors A2a (A2a)	0.7
Caffeine	PDE5A	cGMP-specific 3',5'-cyclic phosphodiesterase	0.76
Caffeine	PDE1A	Phosphodiesterase 1	0.73
Caffeine	PDE3B	Phosphodiesterase 3	0.76
Caffeine	ENSG00000196689	Transient receptor potential cation channel subfamily A member 1	0.7
Theograndin II	AKR1B1	Aldose reductase	0.73
Theograndin II	AKR1B1	Aldose reductase (AR)	0.75
Theograndin II	ADRA2A	Alpha-2A adrenergic receptor	0.75
Theograndin II	CA12	Carbonic anhydrase 12	0.7
Theograndin II	CA2	Carbonic anhydrase 2	0.74
Theograndin II	CA4	Carbonic anhydrase 4	0.7
Theograndin II	CA7	Carbonic anhydrase 7	0.7
Theograndin II	CHRM5	CHRM5	0.75
Theograndin II	CYP3A4	Cytochrome P450 3A	0.72
Theograndin II	IL2RA	Interleukin-2 (IL-2)	0.7
Theograndin II	ALPI	Intestinal alkaline phosphatase	0.8
Theograndin II	NOX4	NADPH oxidase 4	0.75
Theograndin II	AMY2A	Pancreatic alpha-amylase (AMY2A)	0.76
Theograndin II	PTPN1	Protein-tyrosine phosphatase 1B	0.75
Theograndin II	RPS6KA3	Ribosomal protein S6 kinase alpha-3	0.7
Theograndin II	TNF	Tumor necrosis factor	0.7
7-methylxanthine	ADORA1	Adenosine receptor A1	0.83
7-methylxanthine	ADORA2B	Adenosine receptor A2	0.83
7-methylxanthine	ADORA2B	Adenosine receptor A2b	0.7
7-methylxanthine	ADORA3	Adenosine receptor A3	0.83
7-methylxanthine	ADORA2A	Adenosine Receptors A2a (A2a)	1
7-methylxanthine	PDE5A	cGMP-specific 3',5'-cyclic phosphodiesterase	0.7
7-methylxanthine	PDE3A	Phosphodiesterase 3	0.7
Cinaroside	ACHE	Acetylcholinesterase	0.7
Cinaroside	ALDH2	Aldehyde dehydrogenase (ALDH2)	0.74
Cinaroside	AKR1B1	Aldose reductase	0.74
Cinaroside	ALR2	Aldose reductase (ALR2)	0.72
Cinaroside	AKR1B1	Aldose reductase (AR)	0.76
Cinaroside	ADRA2A	Alpha-2A adrenergic receptor	0.76
Cinaroside	ALOX5	Arachidonate 5-lipoxygenase	0.7
Cinaroside	CA1	Carbonic anhydrase 1	0.7
Cinaroside	CA12	Carbonic anhydrase 12	0.7
Cinaroside	CA2	Carbonic anhydrase 2	0.75
Cinaroside	CA4	Carbonic anhydrase 4	0.7
Cinaroside	CA7	Carbonic anhydrase 7	0.7
Cinaroside	CA9	Carbonic anhydrase 9	0.7
Cinaroside	PDE5A	cGMP-specific 3',5'-cyclic phosphodiesterase	0.7
Cinaroside	CHRM5	CHRM5	0.75
Cinaroside	CYP3A4	Cytochrome P450 3A	0.7
Cinaroside	DAT	Dopamine Transporter (DAT)	0.7
Cinaroside	EGFR	Epidermal growth factor receptor	0.77
Cinaroside	IL2RA	Interleukin-2 (IL-2)	0.74
Cinaroside	ALPI	Intestinal alkaline phosphatase	0.73
Cinaroside	NOX4	NADPH oxidase 4	0.76
Cinaroside	AMY2A	Pancreatic alpha-amylase (AMY2A)	0.74
Cinaroside	PTPN1	Protein-tyrosine phosphatase 1B	0.78
Cinaroside	RPS6KA3	Ribosomal protein S6 kinase alpha-3	0.7
Cinaroside	F10	Thrombin and coagulation factor X	0.77
Cinaroside	TNF	Tumor necrosis factor	1
Chrysoeriol 7-O-glucoside	ACHE	Acetylcholinesterase	0.7
Chrysoeriol 7-O-glucoside	ALDH2	Aldehyde dehydrogenase (ALDH2)	0.73
Chrysoeriol 7-O-glucoside	AKR1B1	Aldose reductase	0.73
Chrysoeriol 7-O-glucoside	ALR2	Aldose reductase (ALR2)	0.74
Chrysoeriol 7-O-glucoside	AKR1B1	Aldose reductase (AR)	0.75
Chrysoeriol 7-O-glucoside	ADRA2A	Alpha-2A adrenergic receptor	0.76
Chrysoeriol 7-O-glucoside	ALOX5	Arachidonate 5-lipoxygenase	0.7
Chrysoeriol 7-O-glucoside	CA1	Carbonic anhydrase 1	0.7
Chrysoeriol 7-O-glucoside	CA12	Carbonic anhydrase 12	0.7
Chrysoeriol 7-O-glucoside	CA2	Carbonic anhydrase 2	0.74
Chrysoeriol 7-O-glucoside	CA4	Carbonic anhydrase 4	0.7
Chrysoeriol 7-O-glucoside	CA7	Carbonic anhydrase 7	0.7
Chrysoeriol 7-O-glucoside	CA9	Carbonic anhydrase 9	0.7
Chrysoeriol 7-O-glucoside	PDE5A	cGMP-specific 3',5'-cyclic phosphodiesterase	0.7
Chrysoeriol 7-O-glucoside	CHRM5	CHRM5	0.74
Chrysoeriol 7-O-glucoside	CYP3A4	Cytochrome P450 3A	0.7
Chrysoeriol 7-O-glucoside	DAT	Dopamine Transporter (DAT)	0.7
Chrysoeriol 7-O-glucoside	EGFR	Epidermal growth factor receptor	0.76
Chrysoeriol 7-O-glucoside	IL2RA	Interleukin-2 (IL-2)	0.73
Chrysoeriol 7-O-glucoside	ALPI	Intestinal alkaline phosphatase	0.72
Chrysoeriol 7-O-glucoside	NOX4	NADPH oxidase 4	0.76
Chrysoeriol 7-O-glucoside	AMY2A	Pancreatic alpha-amylase (AMY2A)	0.73
Chrysoeriol 7-O-glucoside	PTPN1	Protein-tyrosine phosphatase 1B	0.77
Chrysoeriol 7-O-glucoside	RPS6KA3	Ribosomal protein S6 kinase alpha-3	0.7
Chrysoeriol 7-O-glucoside	F10	Thrombin and coagulation factor X	0.77
Chrysoeriol 7-O-glucoside	TNF	Tumor necrosis factor	0.98
Hirsutrin	ADORA1	Adenosine receptor A1	0.7
Hirsutrin	ADORA3	Adenosine receptor A3	0.7
Hirsutrin	AKR1B1	Aldose reductase	0.87
Hirsutrin	AKR1B1	Aldose reductase (AR)	0.89
Hirsutrin	ADRA2A	Alpha-2A adrenergic receptor	0.89
Hirsutrin	ALOX5	Arachidonate 5-lipoxygenase	0.7
Hirsutrin	CA12	Carbonic anhydrase 12	0.84
Hirsutrin	CA2	Carbonic anhydrase 2	0.87
Hirsutrin	CA4	Carbonic anhydrase 4	0.84
Hirsutrin	CA7	Carbonic anhydrase 7	0.84
Hirsutrin	PDE5A	cGMP-specific 3',5'-cyclic phosphodiesterase	0.85
Hirsutrin	CHRM5	CHRM5	0.88
Hirsutrin	CYP3A4	Cytochrome P450 3A	0.79
Hirsutrin	EGFR	Epidermal growth factor receptor	0.7
Hirsutrin	IL2RA	Interleukin-2 (IL-2)	0.79
Hirsutrin	ALPI	Intestinal alkaline phosphatase	0.84
Hirsutrin	NOX4	NADPH oxidase 4	0.89
Hirsutrin	AMY2A	Pancreatic alpha-amylase (AMY2A)	0.94
Hirsutrin	PTPN1	Protein-tyrosine phosphatase 1B	1
Hirsutrin	RPS6KA3	Ribosomal protein S6 kinase alpha-3	0.77
Hirsutrin	F10	Thrombin and coagulation factor X	0.86
Hirsutrin	TNF	Tumor necrosis factor	0.79
Hyperin	ADORA1	Adenosine receptor A1	0.7
Hyperin	ADORA3	Adenosine receptor A3	0.7
Hyperin	AKR1B1	Aldose reductase	0.87
Hyperin	AKR1B1	Aldose reductase (AR)	0.89
Hyperin	ADRA2A	Alpha-2A adrenergic receptor	0.89
Hyperin	ALOX5	Arachidonate 5-lipoxygenase	0.7
Hyperin	CA12	Carbonic anhydrase 12	0.84
Hyperin	CA2	Carbonic anhydrase 2	0.87
Hyperin	CA4	Carbonic anhydrase 4	0.84
Hyperin	CA7	Carbonic anhydrase 7	0.84
Hyperin	PDE5A	cGMP-specific 3',5'-cyclic phosphodiesterase	0.85
Hyperin	CHRM5	CHRM5	0.88
Hyperin	CYP3A4	Cytochrome P450 3A	0.79
Hyperin	EGFR	Epidermal growth factor receptor	0.7
Hyperin	IL2RA	Interleukin-2 (IL-2)	0.79
Hyperin	ALPI	Intestinal alkaline phosphatase	0.84
Hyperin	NOX4	NADPH oxidase 4	0.89
Hyperin	AMY2A	Pancreatic alpha-amylase (AMY2A)	0.94
Hyperin	PTPN1	Protein-tyrosine phosphatase 1B	1
Hyperin	RPS6KA3	Ribosomal protein S6 kinase alpha-3	0.77
Hyperin	F10	Thrombin and coagulation factor X	0.86
Hyperin	TNF	Tumor necrosis factor	0.79
Guaijaverin	ADORA1	Adenosine receptor A1	0.7
Guaijaverin	ADORA3	Adenosine receptor A3	0.7
Guaijaverin	AKR1B1	Aldose reductase	0.89
Guaijaverin	AKR1B1	Aldose reductase (AR)	0.87
Guaijaverin	ADRA2A	Alpha-2A adrenergic receptor	0.87
Guaijaverin	ALOX5	Arachidonate 5-lipoxygenase	0.7
Guaijaverin	ABCG2	ATP-binding cassette sub-family G member 2	0.7
Guaijaverin	CA12	Carbonic anhydrase 12	0.82
Guaijaverin	CA2	Carbonic anhydrase 2	0.85
Guaijaverin	CA4	Carbonic anhydrase 4	0.82
Guaijaverin	CA7	Carbonic anhydrase 7	0.82
Guaijaverin	PDE5A	cGMP-specific 3',5'-cyclic phosphodiesterase	0.83
Guaijaverin	CHRM5	CHRM5	0.86
Guaijaverin	CYP3A4	Cytochrome P450 3A	0.77
Guaijaverin	IL2RA	Interleukin-2 (IL-2)	0.76
Guaijaverin	ALPI	Intestinal alkaline phosphatase	0.82
Guaijaverin	NOX4	NADPH oxidase 4	0.87
Guaijaverin	AMY2A	Pancreatic alpha-amylase (AMY2A)	0.92
Guaijaverin	PTPN1	Protein-tyrosine phosphatase 1B	0.98
Guaijaverin	RPS6KA3	Ribosomal protein S6 kinase alpha-3	0.75
Guaijaverin	F10	Thrombin and coagulation factor X	0.84
Guaijaverin	TNF	Tumor necrosis factor	0.76
Guaijaverin	KCNA	Voltage-gated potassium channel	0.7
Proanthocyanidin A1	ALPL	Alkaline phosphatase, tissue-nonspecific isozyme	0.7
Proanthocyanidin A1	ARG1	Arginase	0.7
Proanthocyanidin A1	CA7	Carbonic anhydrase 7	0.7
Proanthocyanidin A1	MMP8	Collagenase	0.85
Proanthocyanidin A1	INHA	Enoyl-acyl-carrier protein reductase	0.7
Proanthocyanidin A1	NOS3	Nitric Oxide Synthase, endothelial	0.7
Proanthocyanidin A1	ABCB1	P-glycoprotein 1	0.7
Proanthocyanidin A1	PGF	Placenta growth factor	0.79
Proanthocyanidin A1	SQLE	Squalene monooxygenase	0.75
Proanthocyanidin A1	F10	Thrombin and coagulation factor X	0.7
Proanthocyanidin A1	VEGFA	Vascular endothelial growth factor A	0.79
bis-8,8'-Catechinylmethane	OAR1	3-oxoacyl-(Acyl-carrier protein) reductase	0.72
bis-8,8'-Catechinylmethane	FASN	3-oxoacyl-acyl-carrier protein reductase	0.72
bis-8,8'-Catechinylmethane	PGD	6-phosphogluconate dehydrogenase (6PGD)	0.72
bis-8,8'-Catechinylmethane	ALPL	Alkaline phosphatase, tissue-nonspecific isozyme	0.87
bis-8,8'-Catechinylmethane	FUT7	Alpha-(1,3)-fucosyltransferase VII	0.72
bis-8,8'-Catechinylmethane	ARG1	Arginase	0.87
bis-8,8'-Catechinylmethane	APP	Beta amyloid A4 protein	0.72
bis-8,8'-Catechinylmethane	BACE1	Beta-secretase 1	0.72
bis-8,8'-Catechinylmethane	CA12	Carbonic anhydrase 12	0.7
bis-8,8'-Catechinylmethane	CA4	Carbonic anhydrase 4	0.7
bis-8,8'-Catechinylmethane	CA7	Carbonic anhydrase 7	0.87
bis-8,8'-Catechinylmethane	MMP8	Collagenase	0.94
bis-8,8'-Catechinylmethane	CYP2C9	Cytochrome P450 1B1	0.7
bis-8,8'-Catechinylmethane	DNMT1	DNA (cytosine-5)-methyltransferase 1 (DNMT1)	0.72
bis-8,8'-Catechinylmethane	DYRK1A	Dual-specificity tyrosine-(Y)-phosphorylation regulated kinase 1A	0.72
bis-8,8'-Catechinylmethane	DYRK1A	Dual-specificity tyrosine-phosphorylation regulated kinase 1A	0.72
bis-8,8'-Catechinylmethane	ELAVL3	ELAV-like protein 3	0.7
bis-8,8'-Catechinylmethane	INHA	Enoyl-acyl-carrier protein reductase	0.87
bis-8,8'-Catechinylmethane	ESR1	Estradiol receptor beta (ERβ)	0.7
bis-8,8'-Catechinylmethane	ESR1	Estrogen receptor	0.7
bis-8,8'-Catechinylmethane	FASN	Fatty acid synthase	0.72
bis-8,8'-Catechinylmethane	FGFR1	Fibroblast growth factor receptor 1	0.7
bis-8,8'-Catechinylmethane	G6PD	Glucose-6-phosphate 1-dehydrogenase	0.72
bis-8,8'-Catechinylmethane	HGF	Hepatocyte growth factor receptor	0.7
bis-8,8'-Catechinylmethane	HSP90AA1	HSP90AA1 and hnRNPA2/B1	0.7
bis-8,8'-Catechinylmethane	PSIP1	lens epithelium-derived growth factor p75	0.7
bis-8,8'-Catechinylmethane	KIT	Mast/stem cell growth factor receptor Kit	0.7
bis-8,8'-Catechinylmethane	NOS3	Nitric Oxide Synthase, endothelial	0.87
bis-8,8'-Catechinylmethane	ABCB1	P-glycoprotein 1	0.7
bis-8,8'-Catechinylmethane	PGF	Placenta growth factor	0.88
bis-8,8'-Catechinylmethane	SERPINE1	Plasminogen activator inhibitor-1	0.7
bis-8,8'-Catechinylmethane	SRC	Proto-oncogene tyrosine-protein kinase Src	0.7
bis-8,8'-Catechinylmethane	SLCO2B1	Solute carrier organic anion transporter family member 2B1	0.7
bis-8,8'-Catechinylmethane	SQLE	Squalene monooxygenase	0.72
bis-8,8'-Catechinylmethane	TERT	Telomerase reverse transcriptase	0.72
bis-8,8'-Catechinylmethane	F10	Thrombin and coagulation factor X	0.7
bis-8,8'-Catechinylmethane	STAT1	Transcription Factor STAT1	0.72
bis-8,8'-Catechinylmethane	TYR	Tyrosinase	0.73
bis-8,8'-Catechinylmethane	VEGFA	Vascular endothelial growth factor A	0.88
Cosmosiin	ALDH2	Aldehyde dehydrogenase (ALDH2)	0.75
Cosmosiin	AKR1B1	Aldose reductase	0.71
Cosmosiin	AKR1B1	Aldose reductase (ALR2)	0.72
Cosmosiin	AKR1B1	Aldose reductase (AR)	0.73
Cosmosiin	ADRA2A	Alpha-2A adrenergic receptor	0.73
Cosmosiin	CA1	Carbonic anhydrase 1	0.7
Cosmosiin	CA12	Carbonic anhydrase 12	0.7
Cosmosiin	CA2	Carbonic anhydrase 2	0.7
Cosmosiin	CA4	Carbonic anhydrase 4	0.7
Cosmosiin	CA7	Carbonic anhydrase 7	0.7
Cosmosiin	CA9	Carbonic anhydrase 9	0.7
Cosmosiin	PDE5A	cGMP-specific 3',5'-cyclic phosphodiesterase	0.7
Cosmosiin	CHRM5	CHRM5	0.72
Cosmosiin	CYP3A4	Cytochrome P450 3A	0.7
Cosmosiin	EGFR	Epidermal growth factor receptor	0.79
Cosmosiin	IL2RA	Interleukin-2 (IL-2)	0.75
Cosmosiin	ALPI	Intestinal alkaline phosphatase	0.7
Cosmosiin	NOX4	NADPH oxidase 4	0.73
Cosmosiin	AMY2A	Pancreatic alpha-amylase (AMY2A)	0.71
Cosmosiin	PTPN1	Protein-tyrosine phosphatase 1B	0.75
Cosmosiin	RPS6KA3	Ribosomal protein S6 kinase alpha-3	0.7
Cosmosiin	SIGMAR1	Sigma non-opioid intracellular receptor 1	0.7
Cosmosiin	F10	Thrombin and coagulation factor X	0.74
Cosmosiin	TNF	Tumor necrosis factor	0.96
Vitexin	ALK	ALK tyrosine kinase receptor	0.7
Vitexin	CA12	Carbonic anhydrase 12	0.8
Vitexin	CA7	Carbonic anhydrase 7	0.8
Vitexin	ALPI	Intestinal alkaline phosphatase	0.7
Vitexin	PSIP1	lens epithelium-derived growth factor p75	0.7
Isovitexin	ALK	ALK tyrosine kinase receptor	0.8
Isovitexin	CA12	Carbonic anhydrase 12	0.74
Isovitexin	CA7	Carbonic anhydrase 7	0.74
Isovitexin	ALPI	Intestinal alkaline phosphatase	0.8
Isovitexin	PSIP1	lens epithelium-derived growth factor p75	0.8
D-Catechol	ALOX12	12-Lipoxygenase (12-LOX)	0.7
D-Catechol	OAR1	3-oxoacyl-(Acyl-carrier protein) reductase	0.78
D-Catechol	FASN	3-oxoacyl-acyl-carrier protein reductase	0.78
D-Catechol	PGD	6-phosphogluconate dehydrogenase (6PGD)	0.78
D-Catechol	ALPL	Alkaline phosphatase, tissue-nonspecific isozyme	1
D-Catechol	FUT7	Alpha-(1,3)-fucosyltransferase VII	0.78
D-Catechol	ARG1	Arginase	0.7
D-Catechol	CYP19A1	Aromatase (CYP19)	0.7
D-Catechol	ABCG2	ATP-binding cassette sub-family G member 2	0.7
D-Catechol	APP	Beta amyloid A4 protein	0.78
D-Catechol	BACE1	Beta-secretase 1	0.78
D-Catechol	CA1	Carbonic anhydrase 1	0.7
D-Catechol	CA12	Carbonic anhydrase 12	0.73
D-Catechol	CA2	Carbonic anhydrase 2	0.7
D-Catechol	CA4	Carbonic anhydrase 4	0.72
D-Catechol	CA7	Carbonic anhydrase 7	1
D-Catechol	MMP8	Collagenase	0.82
D-Catechol	CYP2C9	Cytochrome P450 1B1	0.71
D-Catechol	DNMT1	DNA (cytosine-5)-methyltransferase 1 (DNMT1)	0.78
D-Catechol	DYRK1A	Dual-specificity tyrosine-(Y)-phosphorylation regulated kinase 1A	0.78
D-Catechol	DYRK1A	Dual-specificity tyrosine-phosphorylation regulated kinase 1A	0.78
D-Catechol	ELAVL3	ELAV-like protein 3	0.7
D-Catechol	INHA	Enoyl-acyl-carrier protein reductase	1
D-Catechol	ESR1	Estradiol receptor beta (ERβ)	0.7
D-Catechol	ESR1	Estrogen receptor	0.7
D-Catechol	FASN	Fatty acid synthase	0.78
D-Catechol	FGFR1	Fibroblast growth factor receptor 1	0.76
D-Catechol	G6PD	Glucose-6-phosphate 1-dehydrogenase	0.78
D-Catechol	HGF	Hepatocyte growth factor receptor	0.76
D-Catechol	KIT	Mast/stem cell growth factor receptor Kit	0.76
D-Catechol	ABCC1	Multidrug resistance protein 1/Multidrug resistance associated protein 1	0.7
D-Catechol	ABCB1	P-glycoprotein 1	0.72
D-Catechol	PGF	Placenta growth factor	0.76
D-Catechol	SERPINE1	Plasminogen activator inhibitor-1	0.74
D-Catechol	SRC	Proto-oncogene tyrosine-protein kinase Src	0.76
D-Catechol	AKT1	RAC-alpha serine/threonine-protein kinase AKT1	0.7
D-Catechol	SLCO2B1	Solute carrier organic anion transporter family member 2B1	0.71
D-Catechol	SQLE	Squalene monooxygenase	0.78
D-Catechol	TERT	Telomerase reverse transcriptase	0.78
D-Catechol	SHBG	Testis-specific androgen-binding protein	0.7
D-Catechol	F10	Thrombin and coagulation factor X	0.7
D-Catechol	STAT1	Transcription Factor STAT1	0.78
D-Catechol	TYR	Tyrosinase	0.75
D-Catechol	VEGFA	Vascular endothelial growth factor A	0.76
Theophylline	ADORA1	Adenosine A1 receptor	0.77
Theophylline	ADORA1	Adenosine receptor A1	0.7
Theophylline	ADORA2B	Adenosine receptor A2b	0.74
Theophylline	ADORA3	Adenosine receptor A3	0.74
Theophylline	ADORA2A	Adenosine Receptors A2a (A2a)	0.7
Theophylline	PDE5A	cGMP-specific 3',5'-cyclic phosphodiesterase	0.71
Pheynlaianine	PSIP1	lens epithelium-derived growth factor p75	0.7
Pheynlaianine	CACNA2D1	Voltage-gated calcium channel alpha2/delta subunit 1	1
Proanthocyanidin B1	ALOX12	12-Lipoxygenase (12-LOX)	0.7
Proanthocyanidin B1	OAR1	3-oxoacyl-(Acyl-carrier protein) reductase	0.7
Proanthocyanidin B1	FASN	3-oxoacyl-acyl-carrier protein reductase	0.7
Proanthocyanidin B1	PGD	6-phosphogluconate dehydrogenase (6PGD)	0.7
Proanthocyanidin B1	ALPL	Alkaline phosphatase, tissue-nonspecific isozyme	0.82
Proanthocyanidin B1	FUT7	Alpha-(1,3)-fucosyltransferase VII	0.7
Proanthocyanidin B1	ARG1	Arginase	0.82
Proanthocyanidin B1	APP	Beta amyloid A4 protein	0.7
Proanthocyanidin B1	BACE1	Beta-secretase 1	0.7
Proanthocyanidin B1	MMP8	Collagenase	1
Proanthocyanidin B1	DNMT1	DNA (cytosine-5)-methyltransferase 1 (DNMT1)	0.7
Proanthocyanidin B1	DYRK1A	Dual-specificity tyrosine-(Y)-phosphorylation regulated kinase 1A	0.7
Proanthocyanidin B1	DYRK1A	Dual-specificity tyrosine-phosphorylation regulated kinase 1A	0.7
Proanthocyanidin B1	EDNRA	EDNRA	0.7
Proanthocyanidin B1	ELAVL3	ELAV-like protein 3	0.7
Proanthocyanidin B1	INHA	Enoyl-acyl-carrier protein reductase	0.82
Proanthocyanidin B1	ESR1	Estradiol receptor beta (ERβ)	0.7
Proanthocyanidin B1	ESR1	Estrogen receptor	0.7
Proanthocyanidin B1	FASN	Fatty acid synthase	0.7
Proanthocyanidin B1	FGFR1	Fibroblast growth factor receptor 1	0.7
Proanthocyanidin B1	G6PD	Glucose-6-phosphate 1-dehydrogenase	0.7
Proanthocyanidin B1	PLA2G10	Group X secretory phospholipase A2	0.71
Proanthocyanidin B1	HGF	Hepatocyte growth factor receptor	0.7
Proanthocyanidin B1	PSIP1	lens epithelium-derived growth factor p75	0.7
Proanthocyanidin B1	KIT	Mast/stem cell growth factor receptor Kit	0.7
Proanthocyanidin B1	NOS3	Nitric Oxide Synthase, endothelial	0.82
Proanthocyanidin B1	ABCB1	P-glycoprotein 1	0.7
Proanthocyanidin B1	PLA2G2A	Phospholipase A2 group IIA	0.71
Proanthocyanidin B1	PLA2G5	Phospholipase A2 group V	0.71
Proanthocyanidin B1	PLA2G2A	Phospholipase A2, membrane associated	0.71
Proanthocyanidin B1	PGF	Placenta growth factor	0.93
Proanthocyanidin B1	SERPINE1	Plasminogen activator inhibitor-1	0.7
Proanthocyanidin B1	SRC	Proto-oncogene tyrosine-protein kinase Src	0.7
Proanthocyanidin B1	PLA2G5	Secretory phospholipase A2, group V (sPLA2-V)	0.71
Proanthocyanidin B1	SQLE	Squalene monooxygenase	0.7
Proanthocyanidin B1	TERT	Telomerase reverse transcriptase	0.7
Proanthocyanidin B1	F10	Thrombin and coagulation factor X	0.82
Proanthocyanidin B1	STAT1	Transcription Factor STAT1	0.7
Proanthocyanidin B1	TYR	Tyrosinase	0.7
Proanthocyanidin B1	VEGFA	Vascular endothelial growth factor A	0.93
Proanthocyanidin B2	ALOX12	12-Lipoxygenase (12-LOX)	0.7
Proanthocyanidin B2	OAR1	3-oxoacyl-(Acyl-carrier protein) reductase	0.7
Proanthocyanidin B2	FASN	3-oxoacyl-acyl-carrier protein reductase	0.7
Proanthocyanidin B2	PGD	6-phosphogluconate dehydrogenase (6PGD)	0.7
Proanthocyanidin B2	ALPL	Alkaline phosphatase, tissue-nonspecific isozyme	0.82
Proanthocyanidin B2	FUT7	Alpha-(1,3)-fucosyltransferase VII	0.7
Proanthocyanidin B2	ARG1	Arginase	0.82
Proanthocyanidin B2	APP	Beta amyloid A4 protein	0.7
Proanthocyanidin B2	BACE1	Beta-secretase 1	0.7
Proanthocyanidin B2	CA7	Carbonic anhydrase 7	0.82
Proanthocyanidin B2	MMP8	Collagenase	1
Proanthocyanidin B2	DNMT1	DNA (cytosine-5)-methyltransferase 1 (DNMT1)	0.7
Proanthocyanidin B2	DYRK1A	Dual-specificity tyrosine-(Y)-phosphorylation regulated kinase 1A	0.7
Proanthocyanidin B2	DYRK1A	Dual-specificity tyrosine-phosphorylation regulated kinase 1A	0.7
Proanthocyanidin B2	EDNRA	EDNRA	0.7
Proanthocyanidin B2	ELAVL3	ELAV-like protein 3	0.7
Proanthocyanidin B2	INHA	Enoyl-acyl-carrier protein reductase	0.82
Proanthocyanidin B2	ESR1	Estradiol receptor beta (ERβ)	0.7
Proanthocyanidin B2	ESR1	Estrogen receptor	0.7
Proanthocyanidin B2	FASN	Fatty acid synthase	0.7
Proanthocyanidin B2	FGFR1	Fibroblast growth factor receptor 1	0.7
Proanthocyanidin B2	G6PD	Glucose-6-phosphate 1-dehydrogenase	0.7
Proanthocyanidin B2	PLA2G10	Group X secretory phospholipase A2	0.71
Proanthocyanidin B2	HGF	Hepatocyte growth factor receptor	0.7
Proanthocyanidin B2	PSIP1	lens epithelium-derived growth factor p75	0.7
Proanthocyanidin B2	KIT	Mast/stem cell growth factor receptor Kit	0.7
Proanthocyanidin B2	NOS3	Nitric Oxide Synthase, endothelial	0.82
Proanthocyanidin B2	ABCB1	P-glycoprotein 1	0.7
Proanthocyanidin B2	PLA2G2A	Phospholipase A2 group IIA	0.71
Proanthocyanidin B2	PLA2G5	Phospholipase A2 group V	0.71
Proanthocyanidin B2	PLA2G2A	Phospholipase A2, membrane associated	0.71
Proanthocyanidin B2	PGF	Placenta growth factor	0.93
Proanthocyanidin B2	SERPINE1	Plasminogen activator inhibitor-1	0.7
Proanthocyanidin B2	PTAFR	Platelet activating factor receptor	0.7
Proanthocyanidin B2	SRC	Proto-oncogene tyrosine-protein kinase Src	0.7
Proanthocyanidin B2	PLA2G5	Secretory phospholipase A2, group V (sPLA2-V)	0.71
Proanthocyanidin B2	SQLE	Squalene monooxygenase	0.7
Proanthocyanidin B2	TERT	Telomerase reverse transcriptase	0.7
Proanthocyanidin B2	F10	Thrombin and coagulation factor X	0.82
Proanthocyanidin B2	STAT1	Transcription Factor STAT1	0.7
Proanthocyanidin B2	TYR	Tyrosinase	0.7
Proanthocyanidin B2	VEGFA	Vascular endothelial growth factor A	0.93
Leucine	ADORA3	Adenosine receptor A3	0.7
Leucine	CNR1	CNR1	0.7
Leucine	SLC1A1	Excitatory amino acid transporter 3	0.7
Leucine	GRIK2	Glutamate kainate	0.7
Leucine	GRIA1	Glutamate receptor 1 (GluA1)	0.7
Leucine	GRIA1	Glutamate receptor ionotropic AMPA	0.7
Leucine	GRIA2	Glutamate receptor ionotropic, AMPA 2	0.7
Leucine	GRIA4	Glutamate receptor ionotropic, AMPA 4	0.7
Leucine	GRIA1	Glutamate receptor ionotropic, kainate	0.7
Leucine	GRIK2	Glutamate receptor ionotropic, kainate 2	0.76
Leucine	GRIA7	Glutamate-Kainate 7	0.7
Leucine	GRIA2	GRIA2	0.7
Leucine	GRIA3	GRIA3	0.7
Leucine	GRIK1	GRIK1	0.7
Leucine	GRIK4	GRIK4	0.7
Leucine	GRIK5	GRIK5	0.7
Leucine	GRM8	GRM8	0.7
Leucine	GRIK2	Ionotropic glutamate receptor kainate 2/5	0.7
Leucine	GRIN2D	Ionotropic glutamate receptor NMDA 1/2D	0.7
Leucine	GRM1	Metabotropic glutamate receptor	0.7
Leucine	GRM1	Metabotropic glutamate receptor 1	0.7
Leucine	GRM2	Metabotropic glutamate receptor 2	0.7
Leucine	GRM3	Metabotropic glutamate receptor 3 (mGlu3)	0.7
Leucine	GRM5	Metabotropic glutamate receptor 5	0.7
Leucine	GRM8	Metabotropic glutamate receptor 8	0.7
Leucine	CACNA2D1	Voltage-gated calcium channel alpha2/delta subunit 1	0.72
Alanine	ADORA3	Adenosine receptor A3	0.7
Alanine	CNR1	CNR1	0.7
Alanine	SLC1A1	Excitatory amino acid transporter 3	0.7
Alanine	GRIK2	Glutamate kainate	0.7
Alanine	GRIA1	Glutamate receptor 1 (GluA1)	0.7
Alanine	GRIA1	Glutamate receptor ionotropic AMPA	0.7
Alanine	GRIA2	Glutamate receptor ionotropic, AMPA 2	0.7
Alanine	GRIA4	Glutamate receptor ionotropic, AMPA 4	0.7
Alanine	GRIA1	Glutamate receptor ionotropic, kainate	0.7
Alanine	GRIK2	Glutamate receptor ionotropic, kainate 2	0.76
Alanine	GRIA7	Glutamate-Kainate 7	0.7
Alanine	GRIA2	GRIA2	0.7
Alanine	GRIA3	GRIA3	0.7
Alanine	GRIK1	GRIK1	0.7
Alanine	GRIK4	GRIK4	0.7
Alanine	GRIK5	GRIK5	0.7
Alanine	GRM8	GRM8	0.7
Alanine	GRIK2	Ionotropic glutamate receptor kainate 2/5	0.7
Alanine	GRIN2D	Ionotropic glutamate receptor NMDA 1/2D	0.7
Alanine	GRM1	Metabotropic glutamate receptor	0.7
Alanine	GRM1	Metabotropic glutamate receptor 1	0.7
Alanine	GRM2	Metabotropic glutamate receptor 2	0.7
Alanine	GRM3	Metabotropic glutamate receptor 3 (mGlu3)	0.7
Alanine	GRM5	Metabotropic glutamate receptor 5	0.7
Alanine	GRM8	Metabotropic glutamate receptor 8	0.7
Alanine	CACNA2D1	Voltage-gated calcium channel alpha2/delta subunit 1	0.72
(–)‐Epicatechin	OAR1	3-oxoacyl-(Acyl-carrier protein) reductase	1
(–)‐Epicatechin	FASN	3-oxoacyl-acyl-carrier protein reductase	1
(–)‐Epicatechin	PGD	6-phosphogluconate dehydrogenase (6PGD)	1
(–)‐Epicatechin	ALPL	Alkaline phosphatase, tissue-nonspecific isozyme	0.78
(–)‐Epicatechin	FUT7	Alpha-(1,3)-fucosyltransferase VII	1
(–)‐Epicatechin	ARG1	Arginase	0.78
(–)‐Epicatechin	ABCG2	ATP-binding cassette sub-family G member 2	0.73
(–)‐Epicatechin	APP	Beta amyloid A4 protein	1
(–)‐Epicatechin	BACE1	Beta-secretase 1	1
(–)‐Epicatechin	CA12	Carbonic anhydrase 12	0.7
(–)‐Epicatechin	CA4	Carbonic anhydrase 4	0.7
(–)‐Epicatechin	CA7	Carbonic anhydrase 7	0.78
(–)‐Epicatechin	MMP8	Collagenase	0.7
(–)‐Epicatechin	CYP2C9	Cytochrome P450 1B1	0.7
(–)‐Epicatechin	DNMT1	DNA (cytosine-5)-methyltransferase 1 (DNMT1)	1
(–)‐Epicatechin	DYRK1A	Dual-specificity tyrosine-(Y)-phosphorylation regulated kinase 1A	1
(–)‐Epicatechin	DYRK1A	Dual-specificity tyrosine-phosphorylation regulated kinase 1A	1
(–)‐Epicatechin	ELAVL3	ELAV-like protein 3	0.7
(–)‐Epicatechin	INHA	Enoyl-acyl-carrier protein reductase	0.78
(–)‐Epicatechin	FASN	Fatty acid synthase	1
(–)‐Epicatechin	FGFR1	Fibroblast growth factor receptor 1	0.7
(–)‐Epicatechin	G6PD	Glucose-6-phosphate 1-dehydrogenase	1
(–)‐Epicatechin	HGF	Hepatocyte growth factor receptor	0.7
(–)‐Epicatechin	HSP90AA1	HSP90AA1 and hnRNPA2/B1	0.7
(–)‐Epicatechin	KIT	Mast/stem cell growth factor receptor Kit	0.7
(–)‐Epicatechin	ABCC1	Multidrug resistance protein 1/Multidrug resistance associated protein 1	0.73
(–)‐Epicatechin	NOS3	Nitric Oxide Synthase, endothelial	0.78
(–)‐Epicatechin	ABCB1	P-glycoprotein 1	0.88
(–)‐Epicatechin	SERPINE1	Plasminogen activator inhibitor-1	0.94
(–)‐Epicatechin	SRC	Proto-oncogene tyrosine-protein kinase Src	0.7
(–)‐Epicatechin	SLCO2B1	Solute carrier organic anion transporter family member 2B1	0.7
(–)‐Epicatechin	SQLE	Squalene monooxygenase	0.8
(–)‐Epicatechin	TERT	Telomerase reverse transcriptase	1
(–)‐Epicatechin	F10	Thrombin and coagulation factor X	0.7
(–)‐Epicatechin	STAT1	Transcription Factor STAT1	1
Apigenin	ALOX12	12-Lipoxygenase (12-LOX)	0.81
Apigenin	AKR1C3	17-beta-Hydroxysteroid Dehydrogenase 5 (17-beta-HSD5, AKR1C3)	0.78
Apigenin	FASN	3-oxoacyl-acyl-carrier protein reductase	0.92
Apigenin	ACHE	Acetylcholinesterase	0.7
Apigenin	ADORA1	Adenosine receptor A1	0.8
Apigenin	ADORA3	Adenosine receptor A3	0.7
Apigenin	ADORA2A	Adenosine Receptors A2a (A2a)	0.86
Apigenin	AKR1B1	Aldose reductase	0.75
Apigenin	AKR1B1	Aldose reductase (ALR2)	0.72
Apigenin	AKR1B1	Aldose reductase (AR)	0.83
Apigenin	GAA	alpha-Glucosidase (α-Glucosidase)	0.85
Apigenin	MAOA	Amine oxidase [flavin-containing] A	0.78
Apigenin	MAOB	Amine oxidase [flavin-containing] B	0.78
Apigenin	AR	Androgen Receptor	0.76
Apigenin	ALOX12	Arachidonate 12-lipoxygenase	0.91
Apigenin	ALOX15	Arachidonate 15-lipoxygenase	0.91
Apigenin	ALOX15	Arachidonate 15-lipoxygenase, type II	0.91
Apigenin	ALOX5	Arachidonate 5-lipoxygenase	0.91
Apigenin	CYP19A1	Aromatase (CYP19)	1
Apigenin	AHR	Aryl hydrocarbon receptor	0.88
Apigenin	ABCG2	ATP-binding cassette sub-family G member 2	0.83
Apigenin	AURKB	Aurora kinase B	0.83
Apigenin	NTRK2	BDNF/NT-3 growth factors receptor	0.83
Apigenin	APP	Beta amyloid A4 protein	0.7
Apigenin	BACE1	Beta-secretase 1	0.7
Apigenin	CA12	Carbonic anhydrase 12	0.79
Apigenin	CA2	Carbonic anhydrase 2	0.79
Apigenin	CA4	Carbonic anhydrase 4	0.92
Apigenin	CA7	Carbonic anhydrase 7	0.79
Apigenin	CBR1	Carbonyl reductase [NADPH] 1	0.96
Apigenin	CES1	Carboxylic ester hydrolase	0.7
Apigenin	CSNK2A1	Casein kinase II alpha	1
Apigenin	CISD1	Cathepsin V	0.77
Apigenin	BCHE	Cholinesterase	0.73
Apigenin	CDK1	Cyclin-dependent kinase 1	0.83
Apigenin	CDK1	Cyclin-Dependent Kinase 1 (CDK1)	0.81
Apigenin	CDK5	Cyclin-Dependent Kinase 5 (CDK5)	0.81
Apigenin	CDK6	Cyclin-Dependent Kinase 6 (CDK6)	0.81
Apigenin	PTGS1	Cyclooxygenase	0.92
Apigenin	PTGS1	Cyclooxygenase-1 (COX-1)	0.7
Apigenin	CFTR	Cystic fibrosis transmembrane conductance regulator	1
Apigenin	CYP1A1	Cytochrome P450 1A	0.8
Apigenin	CYP1A1	Cytochrome P450 1A1	0.8
Apigenin	CYP2C9	Cytochrome P450 1B1	0.8
Apigenin	OPRD1	Delta-type opioid receptor	0.7
Apigenin	OPRD1	Discoidin domain-containing receptor 2	0.7
Apigenin	TOP1	DNA topoisomerase 1	0.92
Apigenin	ELAVL3	ELAV-like protein 3	0.83
Apigenin	INHA	Enoyl-acyl-carrier protein reductase	0.83
Apigenin	EGFR	Epidermal growth factor receptor	0.78
Apigenin	HSD17B1	Estradiol 17-beta-dehydrogenase 1 (17beta-HSD1)	1
Apigenin	HSD17B2	Estradiol 17-beta-dehydrogenase 2	0.88
Apigenin	ESR1	Estradiol receptor beta (ERβ)	0.7
Apigenin	ESR1	Estrogen receptor	0.7
Apigenin	GABRA3	GABA A receptor alpha-3/beta-2/gamma-2	0.7
Apigenin	GABRA5	GABA A receptor alpha-5/beta-3/gamma-2	0.7
Apigenin	GABRA2	GABA(A) receptor subunit alpha-2	0.7
Apigenin	GABRA1	Gamma-aminobutyric acid receptor subunit alpha-1 (GABA(A) alpha-1)	0.7
Apigenin	GSK3B	Glycogen Synthase Kinase-3, beta	0.92
Apigenin	GLO1	Glyoxalase 1 (GLO1)	0.83
Apigenin	HGF	Hepatocyte growth factor receptor	0.83
Apigenin	TNKS	Human diphtheria toxin-like ADP-ribosyltransferase (ARTD5 or PARP5a)	0.83
Apigenin	TNKS2	Human diphtheria toxin-like ADP-ribosyltransferase (ARTD6 or PARP5b)	0.83
Apigenin	IGF1R	Insulin-like growth factor I receptor	0.83
Apigenin	PSIP1	lens epithelium-derived growth factor p75	0.83
Apigenin	DNPEP	M18 aspartyl aminopeptidase	0.83
Apigenin	KIT	Mast/stem cell growth factor receptor Kit	0.88
Apigenin	MMP12	Matrix metalloproteinase-12 (MMP12)	0.92
Apigenin	MAOA	Monoamine oxidase	0.83
Apigenin	OPRM1	Mu-type opioid receptor	0.76
Apigenin	ABCC1	Multidrug resistance protein 1/Multidrug resistance associated protein 1	0.75
Apigenin	NOX4	NADPH oxidase 4	0.83
Apigenin	NR0B1	nuclear receptor subfamily 0 group B member 1	0.89
Apigenin	OPRD1	OPRD1	0.7
Apigenin	ABCB5	P-glycoprotein (P-gp)	0.76
Apigenin	ABCB1	P-glycoprotein 1	0.72
Apigenin	PPARG	Peroxisome proliferator-activated receptor	0.73
Apigenin	PIK3CG	Phosphatidylinositol 4,5-bisphosphate 3-kinase catalytic subunit gamma isoform	0.83
Apigenin	PGF	Placenta growth factor	0.7
Apigenin	E6AP	Protein E6	0.83
Apigenin	PIM1	Serine/threonine-protein kinase PIM1	0.83
Apigenin	HTR1A	Serotonin (5-HT) receptor	0.7
Apigenin	NEU1	Sialidase	0.79
Apigenin	SYN1	Sigma non-opioid intracellular receptor 1	0.77
Apigenin	SLC6A3	SLC6A3	0.7
Apigenin	SI	Sucrase-isomaltase	0.91
Apigenin	SYN1	Synapsin-1	0.82
Apigenin	TERT	Telomerase reverse transcriptase	0.81
Apigenin	SHBG	Testis-specific androgen-binding protein	0.7
Apigenin	F10	Thrombin and coagulation factor X	0.76
Apigenin	TTR	Transthyretin	0.92
Apigenin	TYR	Tyrosinase	0.81
Apigenin	LCK	Tyrosine-protein kinase Lck	0.78
Apigenin	FLT3	Tyrosine-protein kinase receptor FLT3	0.92
Apigenin	AXL	Tyrosine-protein kinase receptor UFO	0.83
Apigenin	VEGFA	Vascular endothelial growth factor A	0.7
Apigenin	KDR	Vascular endothelial growth factor receptor 2 and tyrosine-protein kinase TIE-2 (KDR and TIE2)	0.78
Apigenin	XDH	Xanthine dehydrogenase	0.77
Apigenin	XDH	Xanthine dehydrogenase/oxidase	0.92
Luteolin	ALOX12	12-Lipoxygenase (12-LOX)	0.88
Luteolin	FASN	3-oxoacyl-acyl-carrier protein reductase	1
Luteolin	ACHE	Acetylcholinesterase	0.7
Luteolin	ADORA1	Adenosine receptor A1	0.74
Luteolin	ADORA3	Adenosine receptor A3	0.84
Luteolin	ADORA2A	Adenosine Receptors A2a (A2a)	0.84
Luteolin	AKR1B1	Aldose reductase	0.81
Luteolin	AKR1B1	Aldose reductase (ALR2)	0.71
Luteolin	AKR1B1	Aldose reductase (AR)	0.9
Luteolin	GAA	alpha-Glucosidase (α-Glucosidase)	0.8
Luteolin	MAOA	Amine oxidase [flavin-containing] A	0.72
Luteolin	MAOB	Amine oxidase [flavin-containing] B	0.72
Luteolin	AR	Androgen Receptor	0.76
Luteolin	ALOX12	Arachidonate 12-lipoxygenase	0.86
Luteolin	ALOX15	Arachidonate 15-lipoxygenase	0.86
Luteolin	ALOX15	Arachidonate 15-lipoxygenase, type II	0.86
Luteolin	ALOX5	Arachidonate 5-lipoxygenase	0.86
Luteolin	CYP19A1	Aromatase (CYP19)	0.92
Luteolin	AHR	Aryl hydrocarbon receptor	0.86
Luteolin	ABCG2	ATP-binding cassette sub-family G member 2	0.9
Luteolin	AURKB	Aurora kinase B	0.9
Luteolin	NTRK2	BDNF/NT-3 growth factors receptor	0.79
Luteolin	APP	Beta amyloid A4 protein	0.7
Luteolin	BACE1	Beta-secretase 1	0.7
Luteolin	CA12	Carbonic anhydrase 12	0.85
Luteolin	CA2	Carbonic anhydrase 2	0.85
Luteolin	CA4	Carbonic anhydrase 4	1
Luteolin	CA7	Carbonic anhydrase 7	0.85
Luteolin	CBR1	Carbonyl reductase [NADPH] 1	0.89
Luteolin	CES1	Carboxylic ester hydrolase	0.7
Luteolin	CSNK2A1	Casein kinase II alpha	0.92
Luteolin	CISD1	Cathepsin V	0.73
Luteolin	CISD1	CDGSH iron-sulfur domain-containing protein 1	0.86
Luteolin	PDE5A	cGMP-specific 3',5'-cyclic phosphodiesterase	0.71
Luteolin	BCHE	Cholinesterase	0.7
Luteolin	CDK1	Cyclin-dependent kinase 1	0.9
Luteolin	CDK1	Cyclin-Dependent Kinase 1 (CDK1)	0.88
Luteolin	CDK2	Cyclin-dependent kinase 2	0.7
Luteolin	CDK5	Cyclin-Dependent Kinase 5 (CDK5)	0.88
Luteolin	CDK6	Cyclin-Dependent Kinase 6 (CDK6)	0.88
Luteolin	PTGS1	Cyclooxygenase	1
Luteolin	PTGS1	Cyclooxygenase-1 (COX-1)	0.7
Luteolin	CFTR	Cystic fibrosis transmembrane conductance regulator	0.92
Luteolin	CYP1A1	Cytochrome P450 1A	0.74
Luteolin	CYP1A1	Cytochrome P450 1A1	0.74
Luteolin	CYP2C9	Cytochrome P450 1B1	0.74
Luteolin	OPRD1	Delta-type opioid receptor	0.7
Luteolin	OPRD1	Discoidin domain-containing receptor 2	0.7
Luteolin	TOP1	DNA topoisomerase 1	1
Luteolin	DAT	Dopamine Transporter (DAT)	0.76
Luteolin	ELAVL3	ELAV-like protein 3	0.9
Luteolin	INHA	Enoyl-acyl-carrier protein reductase	0.9
Luteolin	EGFR	Epidermal growth factor receptor	0.84
Luteolin	HSD17B1	Estradiol 17-beta-dehydrogenase 1 (17beta-HSD1)	0.92
Luteolin	HSD17B2	Estradiol 17-beta-dehydrogenase 2	0.86
Luteolin	ESR1	Estradiol receptor beta (ERβ)	0.92
Luteolin	GABRA3	GABA A receptor alpha-3/beta-2/gamma-2	0.7
Luteolin	GABRA5	GABA A receptor alpha-5/beta-3/gamma-2	0.7
Luteolin	GABRA2	GABA(A) receptor subunit alpha-2	0.7
Luteolin	GABRA1	Gamma-aminobutyric acid receptor subunit alpha-1 (GABA(A) alpha-1)	0.7
Luteolin	GSK3B	Glycogen Synthase Kinase-3, beta	1
Luteolin	GLO1	Glyoxalase 1 (GLO1)	0.9
Luteolin	HGF	Hepatocyte growth factor receptor	0.9
Luteolin	TNKS	Human diphtheria toxin-like ADP-ribosyltransferase (ARTD5 or PARP5a)	0.77
Luteolin	TNKS2	Human diphtheria toxin-like ADP-ribosyltransferase (ARTD6 or PARP5b)	0.77
Luteolin	IGF1R	Insulin-like growth factor I receptor	0.9
Luteolin	ALPI	Intestinal alkaline phosphatase	0.73
Luteolin	PSIP1	lens epithelium-derived growth factor p75	0.9
Luteolin	DNPEP	M18 aspartyl aminopeptidase	0.9
Luteolin	KIT	Mast/stem cell growth factor receptor Kit	0.84
Luteolin	MMP12	Matrix metalloproteinase-12 (MMP12)	1
Luteolin	MAOA	Monoamine oxidase	0.9
Luteolin	OPRM1	Mu-type opioid receptor	0.74
Luteolin	ABCC1	Multidrug resistance protein 1/Multidrug resistance associated protein 1	0.71
Luteolin	NOX4	NADPH oxidase 4	0.9
Luteolin	NR0B1	nuclear receptor subfamily 0 group B member 1	0.84
Luteolin	OPRD1	OPRD1	0.7
Luteolin	ABCB5	P-glycoprotein (P-gp)	0.74
Luteolin	ABCB1	P-glycoprotein 1	0.7
Luteolin	PPARG	Peroxisome proliferator-activated receptor	0.71
Luteolin	PIK3CG	Phosphatidylinositol 4,5-bisphosphate 3-kinase catalytic subunit gamma isoform	0.9
Luteolin	PGF	Placenta growth factor	0.7
Luteolin	E6AP	Protein E6	0.9
Luteolin	PIM1	Serine/threonine-protein kinase PIM1	0.9
Luteolin	HTR1A	Serotonin (5-HT) receptor	0.7
Luteolin	NEU1	Sialidase	0.85
Luteolin	SYN1	Sigma non-opioid intracellular receptor 1	0.72
Luteolin	SLC6A3	SLC6A3	0.7
Luteolin	SI	Sucrase-isomaltase	0.86
Luteolin	SYN1	Synapsin-1	0.88
Luteolin	TERT	Telomerase reverse transcriptase	0.7
Luteolin	F10	Thrombin and coagulation factor X	0.82
Luteolin	TTR	Transthyretin	1
Luteolin	TYR	Tyrosinase	0.88
Luteolin	LCK	Tyrosine-protein kinase Lck	0.72
Luteolin	FLT3	Tyrosine-protein kinase receptor FLT3	1
Luteolin	AXL	Tyrosine-protein kinase receptor UFO	0.9
Luteolin	VEGFA	Vascular endothelial growth factor A	0.7
Luteolin	KDR	Vascular endothelial growth factor receptor 2 and tyrosine-protein kinase TIE-2 (KDR and TIE2)	0.84
Luteolin	XDH	Xanthine dehydrogenase	0.76
Luteolin	XDH	Xanthine dehydrogenase/oxidase	1
Kaempferol	ALOX12	12-Lipoxygenase (12-LOX)	0.91
Kaempferol	AKR1C3	17-beta-Hydroxysteroid Dehydrogenase 5 (17-beta-HSD5, AKR1C3)	0.75
Kaempferol	FASN	3-oxoacyl-acyl-carrier protein reductase	0.86
Kaempferol	ACHE	Acetylcholinesterase	0.7
Kaempferol	ADORA1	Adenosine receptor A1	0.71
Kaempferol	ADORA3	Adenosine receptor A3	0.7
Kaempferol	ADORA2A	Adenosine Receptors A2a (A2a)	0.97
Kaempferol	AKR1B1	Aldose reductase	0.76
Kaempferol	AKR1B1	Aldose reductase (ALR2)	0.7
Kaempferol	AKR1B1	Aldose reductase (AR)	0.94
Kaempferol	GAA	alpha-Glucosidase (α-Glucosidase)	0.77
Kaempferol	MAOA	Amine oxidase [flavin-containing] A	0.7
Kaempferol	MAOB	Amine oxidase [flavin-containing] B	0.7
Kaempferol	AR	Androgen Receptor	0.71
Kaempferol	ALOX12	Arachidonate 12-lipoxygenase	0.86
Kaempferol	ALOX15	Arachidonate 15-lipoxygenase	0.86
Kaempferol	ALOX15	Arachidonate 15-lipoxygenase, type II	0.86
Kaempferol	ALOX5	Arachidonate 5-lipoxygenase	0.86
Kaempferol	CYP19A1	Aromatase (CYP19)	0.88
Kaempferol	AHR	Aryl hydrocarbon receptor	1
Kaempferol	ABCG2	ATP-binding cassette sub-family G member 2	0.94
Kaempferol	AURKB	Aurora kinase B	0.94
Kaempferol	NTRK2	BDNF/NT-3 growth factors receptor	0.81
Kaempferol	BACE1	Beta-secretase 1	0.7
Kaempferol	CA12	Carbonic anhydrase 12	0.89
Kaempferol	CA2	Carbonic anhydrase 2	0.89
Kaempferol	CA4	Carbonic anhydrase 4	0.86
Kaempferol	CA7	Carbonic anhydrase 7	0.89
Kaempferol	CBR1	Carbonyl reductase [NADPH] 1	0.85
Kaempferol	CES1	Carboxylic ester hydrolase	0.7
Kaempferol	CSNK2A1	Casein kinase II alpha	0.88
Kaempferol	CISD1	Cathepsin V	0.7
Kaempferol	CISD1	CDGSH iron-sulfur domain-containing protein 1	1
Kaempferol	PDE5A	cGMP-specific 3',5'-cyclic phosphodiesterase	0.74
Kaempferol	CDK1	Cyclin-Dependent Kinase 1 (CDK1)	0.91
Kaempferol	CDK2	Cyclin-dependent kinase 2	0.73
Kaempferol	CDK5	Cyclin-Dependent Kinase 5 (CDK5)	0.91
Kaempferol	CDK6	Cyclin-Dependent Kinase 6 (CDK6)	0.91
Kaempferol	PTGS1	Cyclooxygenase	0.86
Kaempferol	CFTR	Cystic fibrosis transmembrane conductance regulator	0.88
Kaempferol	CYP1A1	Cytochrome P450 1A	0.71
Kaempferol	CYP1A1	Cytochrome P450 1A1	0.71
Kaempferol	CYP2C9	Cytochrome P450 1B1	0.71
Kaempferol	OPRD1	Delta-type opioid receptor	0.7
Kaempferol	OPRD1	Discoidin domain-containing receptor 2	0.7
Kaempferol	TOP1	DNA topoisomerase 1	0.86
Kaempferol	ELAVL3	ELAV-like protein 3	0.94
Kaempferol	INHA	Enoyl-acyl-carrier protein reductase	0.94
Kaempferol	EGFR	Epidermal growth factor receptor	0.87
Kaempferol	HSD17B1	Estradiol 17-beta-dehydrogenase 1 (17beta-HSD1)	0.88
Kaempferol	HSD17B2	Estradiol 17-beta-dehydrogenase 2	1
Kaempferol	ESR1	Estradiol receptor beta (ERβ)	0.88
Kaempferol	GABRA3	GABA A receptor alpha-3/beta-2/gamma-2	0.7
Kaempferol	GABRA2	GABA(A) receptor subunit alpha-2	0.7
Kaempferol	GABRA1	Gamma-aminobutyric acid receptor subunit alpha-1 (GABA(A) alpha-1)	0.7
Kaempferol	GSK3B	Glycogen Synthase Kinase-3, beta	0.86
Kaempferol	GLO1	Glyoxalase 1 (GLO1)	0.94
Kaempferol	HGF	Hepatocyte growth factor receptor	0.94
Kaempferol	TNKS	Human diphtheria toxin-like ADP-ribosyltransferase (ARTD5 or PARP5a)	0.73
Kaempferol	TNKS2	Human diphtheria toxin-like ADP-ribosyltransferase (ARTD6 or PARP5b)	0.73
Kaempferol	IGF1R	Insulin-like growth factor I receptor	0.94
Kaempferol	PSIP1	lens epithelium-derived growth factor p75	0.94
Kaempferol	ACP1	Low molecular weight phosphotyrosine protein phosphatase (LMWPTP)	0.7
Kaempferol	DNPEP	M18 aspartyl aminopeptidase	0.94
Kaempferol	KIT	Mast/stem cell growth factor receptor Kit	0.83
Kaempferol	MMP12	Matrix metalloproteinase-12 (MMP12)	0.86
Kaempferol	MAOA	Monoamine oxidase	0.94
Kaempferol	OPRM1	Mu-type opioid receptor	0.78
Kaempferol	NOX4	NADPH oxidase 4	0.94
Kaempferol	NR0B1	nuclear receptor subfamily 0 group B member 1	0.84
Kaempferol	OPRD1	OPRD1	0.7
Kaempferol	ABCB5	P-glycoprotein (P-gp)	0.85
Kaempferol	ABCB1	P-glycoprotein 1	0.7
Kaempferol	PPARG	Peroxisome proliferator-activated receptor	0.7
Kaempferol	PIK3CG	Phosphatidylinositol 4,5-bisphosphate 3-kinase catalytic subunit gamma isoform	0.94
Kaempferol	PDE5A	Phosphodiesterase 5A	0.73
Kaempferol	PGF	Placenta growth factor	0.7
Kaempferol	E6AP	Protein E6	0.94
Kaempferol	PIM1	Serine/threonine-protein kinase PIM1	0.94
Kaempferol	SI	Serotonin (5-HT) receptor	0.7
Kaempferol	NEU1	Sialidase	0.89
Kaempferol	SLC6A3	SLC6A3	0.7
Kaempferol	SI	Sucrase-isomaltase	0.86
Kaempferol	SYN1	Synapsin-1	0.92
Kaempferol	TERT	Telomerase reverse transcriptase	0.82
Kaempferol	F10	Thrombin and coagulation factor X	0.86
Kaempferol	TTR	Transthyretin	0.86
Kaempferol	TYR	Tyrosinase	0.82
Kaempferol	LCK	Tyrosine-protein kinase Lck	0.7
Kaempferol	FLT3	Tyrosine-protein kinase receptor FLT3	0.86
Kaempferol	AXL	Tyrosine-protein kinase receptor UFO	0.94
Kaempferol	VEGFA	Vascular endothelial growth factor A	0.7
Kaempferol	KDR	Vascular endothelial growth factor receptor 2 and tyrosine-protein kinase TIE-2 (KDR and TIE2)	0.87
Kaempferol	KCNA	Voltage-gated potassium channel	0.7
Kaempferol	XDH	Xanthine dehydrogenase	0.88
Kaempferol	XDH	Xanthine dehydrogenase/oxidase	0.86
Chlorogenic acid	AKR1B10	Aldo-keto reductase family member 1B10 (AKR1B10)	0.99
Chlorogenic acid	AKR1B1	Aldose reductase	1
Chlorogenic acid	AKR1B1	Aldose reductase (AR)	0.99
Chlorogenic acid	HSP90AA1	HSP90AA1 and hnRNPA2/B1	0.82
Chlorogenic acid	ELANE	Leukocyte elastase	0.73
Chlorogenic acid	PRNASEC	Protein kinase C	0.7
Chlorogenic acid	PRKCA	Protein kinase C alpha type	0.7
Coumaric acid	ACHE	Acetylcholinesterase	0.73
Coumaric acid	FimH	Adhesin protein fimH	0.74
Coumaric acid	AKR1B1	Aldose reductase (AR)	0.7
Coumaric acid	TYR	Tyrosinase	0.7
Ferulic acid	HSD11B1	11-beta-hydroxysteroid dehydrogenase 1	0.7
Ferulic acid	HSD11B2	11-beta-Hydroxysteroid Dehydrogenase 1 (11-beta-HSD1)	0.7
Ferulic acid	AKR1B10	Aldo-keto reductase family member 1B10 (AKR1B10)	0.7
Ferulic acid	CA1	Carbonic anhydrase 1	0.89
Ferulic acid	CA12	Carbonic anhydrase 12	0.89
Ferulic acid	CA2	Carbonic anhydrase 2	1
Ferulic acid	CA6	Carbonic anhydrase 6 (CA-VI)	0.7
Ferulic acid	CA7	Carbonic anhydrase 7	0.89
Ferulic acid	CA9	Carbonic anhydrase 9	0.89
Ferulic acid	CASEVA	Carbonic Anhydrase VA	0.7
Ferulic acid	CASEVB	Carbonic Anhydrase VB	0.7
Ferulic acid	CA14	Carbonic Anhydrase XIV	0.89
Ferulic acid	MMP8	Collagenase	0.84
Ferulic acid	EGFR	Epidermal growth factor receptor	0.77
Ferulic acid	MMP1	Matrix metalloproteinase-1 (MMP1)	0.84
Quercetin	ALOX12	12-Lipoxygenase (12-LOX)	0.97
Quercetin	AKR1C3	17-beta-Hydroxysteroid Dehydrogenase 5 (17-beta-HSD5, AKR1C3)	0.71
Quercetin	FASN	3-oxoacyl-acyl-carrier protein reductase	0.9
Quercetin	ACHE	Acetylcholinesterase	0.7
Quercetin	ADORA1	Adenosine receptor A1	0.7
Quercetin	ADORA3	Adenosine receptor A3	0.7
Quercetin	ADORA2A	Adenosine Receptors A2a (A2a)	0.92
Quercetin	AKR1B1	Aldose reductase	0.8
Quercetin	AKR1B1	Aldose reductase (ALR2)	0.7
Quercetin	AKR1B1	Aldose reductase (AR)	1
Quercetin	GAA	alpha-Glucosidase (α-Glucosidase)	0.73
Quercetin	MAOA	Amine oxidase [flavin-containing] A	0.71
Quercetin	MAOA	Amine oxidase [flavin-containing] B	0.7
Quercetin	AR	Androgen Receptor	0.7
Quercetin	ALOX12	Arachidonate 12-lipoxygenase	0.81
Quercetin	ALOX15	Arachidonate 15-lipoxygenase	0.81
Quercetin	ALOX15	Arachidonate 15-lipoxygenase, type II	0.81
Quercetin	ALOX5	Arachidonate 5-lipoxygenase	0.81
Quercetin	CYP19A1	Aromatase (CYP19)	0.83
Quercetin	AHR	Aryl hydrocarbon receptor	0.94
Quercetin	ABCG2	ATP-binding cassette sub-family G member 2	1
Quercetin	AURKB	Aurora kinase B	1
Quercetin	NTRK2	BDNF/NT-3 growth factors receptor	0.77
Quercetin	BACE1	Beta-secretase 1	0.7
Quercetin	CA12	Carbonic anhydrase 12	0.94
Quercetin	CA2	Carbonic anhydrase 2	0.94
Quercetin	CA4	Carbonic anhydrase 4	0.9
Quercetin	CA7	Carbonic anhydrase 7	0.94
Quercetin	CBR1	Carbonyl reductase [NADPH] 1	0.8
Quercetin	CES1	Carboxylic ester hydrolase	0.7
Quercetin	CSNK2A1	Casein kinase II alpha	0.83
Quercetin	CISD1	CDGSH iron-sulfur domain-containing protein 1	0.94
Quercetin	PDE5A	cGMP-specific 3',5'-cyclic phosphodiesterase	0.79
Quercetin	CDK1	Cyclin-dependent kinase 1	1
Quercetin	CDK1	Cyclin-Dependent Kinase 1 (CDK1)	0.97
Quercetin	CDK2	Cyclin-dependent kinase 2	0.7
Quercetin	CDK5	Cyclin-Dependent Kinase 5 (CDK5)	0.97
Quercetin	CDK6	Cyclin-Dependent Kinase 6 (CDK6)	0.97
Quercetin	PTGS1	Cyclooxygenase	0.9
Quercetin	PTGS1	Cyclooxygenase-1 (COX-1)	0.7
Quercetin	CFTR	Cystic fibrosis transmembrane conductance regulator	0.83
Quercetin	CYP1A1	Cytochrome P450 1A	0.7
Quercetin	CYP1A1	Cytochrome P450 1A1	0.7
Quercetin	CYP2C9	Cytochrome P450 1B1	0.7
Quercetin	OPRD1	Delta-type opioid receptor	0.7
Quercetin	TOP1	DNA topoisomerase 1	0.9
Quercetin	DAT	Dopamine Transporter (DAT)	0.71
Quercetin	ELAVL3	ELAV-like protein 3	1
Quercetin	INHA	Enoyl-acyl-carrier protein reductase	1
Quercetin	EGFR	Epidermal growth factor receptor	0.92
Quercetin	HSD17B1	Estradiol 17-beta-dehydrogenase 1 (17beta-HSD1)	0.83
Quercetin	HSD17B2	Estradiol 17-beta-dehydrogenase 2	0.94
Quercetin	ESR1	Estradiol receptor beta (ERβ)	0.83
Quercetin	GABRA3	GABA A receptor alpha-3/beta-2/gamma-2	0.7
Quercetin	GABRA5	GABA A receptor alpha-5/beta-3/gamma-2	0.7
Quercetin	GABRA2	GABA(A) receptor subunit alpha-2	0.7
Quercetin	GABRA1	Gamma-aminobutyric acid receptor subunit alpha-1 (GABA(A) alpha-1)	0.7
Quercetin	GSK3B	Glycogen Synthase Kinase-3, beta	0.9
Quercetin	GLO1	Glyoxalase 1 (GLO1)	1
Quercetin	HGF	Hepatocyte growth factor receptor	1
Quercetin	TNKS	Human diphtheria toxin-like ADP-ribosyltransferase (ARTD5 or PARP5a)	0.7
Quercetin	TNKS2	Human diphtheria toxin-like ADP-ribosyltransferase (ARTD6 or PARP5b)	0.7
Quercetin	IGF1R	Insulin-like growth factor I receptor	1
Quercetin	PSIP1	lens epithelium-derived growth factor p75	1
Quercetin	ACP1	Low molecular weight phosphotyrosine protein phosphatase (LMWPTP)	0.7
Quercetin	DNPEP	M18 aspartyl aminopeptidase	1
Quercetin	KIT	Mast/stem cell growth factor receptor Kit	0.79
Quercetin	MMP12	Matrix metalloproteinase-12 (MMP12)	0.9
Quercetin	MAOA	Monoamine oxidase	1
Quercetin	OPRM1	Mu-type opioid receptor	0.75
Quercetin	NOX4	NADPH oxidase 4	1
Quercetin	NR0B1	nuclear receptor subfamily 0 group B member 1	0.8
Quercetin	OPRD1	OPRD1	0.7
Quercetin	ABCB5	P-glycoprotein (P-gp)	0.81
Quercetin	ABCB1	P-glycoprotein 1	0.7
Quercetin	PIK3CG	Phosphatidylinositol 4,5-bisphosphate 3-kinase catalytic subunit gamma isoform	1
Quercetin	PDE5A	Phosphodiesterase 5A	0.72
Quercetin	PGF	Placenta growth factor	0.7
Quercetin	E6AP	Protein E6	1
Quercetin	PIM1	Serine/threonine-protein kinase PIM1	1
Quercetin	NEU1	Sialidase	0.94
Quercetin	SLC6A3	SLC6A3	0.7
Quercetin	SI	Sucrase-isomaltase	0.81
Quercetin	SYN1	Synapsin-1	0.98
Quercetin	TERT	Telomerase reverse transcriptase	0.7
Quercetin	F10	Thrombin and coagulation factor X	0.9
Quercetin	TTR	Transthyretin	0.9
Quercetin	TYR	Tyrosinase	0.86
Quercetin	LCK	Tyrosine-protein kinase Lck	0.7
Quercetin	FLT3	Tyrosine-protein kinase receptor FLT3	0.9
Quercetin	AXL	Tyrosine-protein kinase receptor UFO	1
Quercetin	VEGFA	Vascular endothelial growth factor A	0.7
Quercetin	KDR	Vascular endothelial growth factor receptor 2 and tyrosine-protein kinase TIE-2 (KDR and TIE2)	0.92
Quercetin	XDH	Xanthine dehydrogenase	0.83
Quercetin	XDH	Xanthine dehydrogenase/oxidase	0.9
(-)-Salsolinol	ACHE	Acetylcholinesterase	0.7
(-)-Salsolinol	ADRA1B	Adrenergic alpha1B	0.7
(-)-Salsolinol	ADRA2A	Adrenergic receptor alpha	0.7
(-)-Salsolinol	ADRB2	Adrenergic receptor beta	0.7
(-)-Salsolinol	ADRA1A	Alpha-1A adrenergic receptor	0.7
(-)-Salsolinol	ADRA1D	Alpha-1D adrenergic receptor	0.7
(-)-Salsolinol	ADRA2B	Alpha-2B adrenergic receptor	0.7
(-)-Salsolinol	BCHE	Butyrylcholinesterase (BuChE)	0.7
(-)-Salsolinol	CA1	Carbonic anhydrase 1	0.7
(-)-Salsolinol	CA2	Carbonic anhydrase 2	0.7
(-)-Salsolinol	CA7	Carbonic anhydrase 7	0.7
(-)-Salsolinol	CA9	Carbonic anhydrase 9	0.7
(-)-Salsolinol	CA14	Carbonic Anhydrase XIV	0.7
(-)-Salsolinol	F7	Coagulation factor VII/tissue factor	0.7
(-)-Salsolinol	DRD1	D(1A) dopamine receptor	0.7
(-)-Salsolinol	DRD2	D(2) dopamine receptor	0.7
(-)-Salsolinol	DRD3	D(3) dopamine receptor	0.7
(-)-Salsolinol	DRD5	Dopamine D5 receptor	0.72
(-)-Salsolinol	ESR1	Estradiol receptor beta (ERβ)	0.7
(-)-Salsolinol	ESR1	Estrogen receptor	0.7
(-)-Salsolinol	ABCB1	P-glycoprotein 1	0.7
(-)-Salsolinol	SYN1	Sigma non-opioid intracellular receptor 1	0.7
Oleic acid	TOP1	DNA topoisomerase I (Topo I)	0.77
Oleic acid	FABP5	FABP5-ANS	0.7
Oleic acid	FABP3	Fatty acid binding protein muscle	0.96
Oleic acid	FABP4	Fatty acid-binding protein 4 (FABP4)	0.7
Oleic acid	FABP5	Fatty acid-binding protein 5 (FABP5)	1
Oleic acid	FAAH	Fatty-acid amide hydrolase 1	0.71
Oleic acid	FFAR1	Free fatty acid receptor 1	0.88
Oleic acid	FFAR4	Free fatty acid receptor 4	0.88
Oleic acid	PTPN7	Hematopoietic protein-tyrosine phosphatase (HEPTP)	1
Oleic acid	FABP2	Intestinal fatty acid-binding protein (hIFABP)	1
Oleic acid	CYSLTR2	Leukotriene 2	0.71
Oleic acid	ALOX1	Lipoxygenase-1	0.88
Oleic acid	FABPL	Liver fatty acid binding protein (human L-FABP T94T)	1
Oleic acid	FABP1	Liver fatty acid binding protein (rat L-FABP)	1
Oleic acid	NR1I2	Pregnane X receptor (PXR)	0.86
Oleic acid	SLCO1B1	Solute carrier organic anion transporter family member 1B1 (OATP1B1)	0.7
Oleic acid	SLCO1B3	Solute carrier organic anion transporter family member 1B3 (OATP1B3)	0.7
Oleic acid	SCD5	Stearoyl-CoA desaturase 1	0.82
Oleic acid	ENSG00000196689	Transient receptor potential cation channel subfamily V member 1	0.71
Theophylline	ADORA1	Adenosine A1 receptor	0.77
Theophylline	ADORA1	Adenosine receptor A1	0.7
Theophylline	ADORA2B	Adenosine receptor A2b	0.74
Theophylline	ADORA3	Adenosine receptor A3	0.74
Theophylline	ADORA2A	Adenosine Receptors A2a (A2a)	0.7
Theophylline	PDE5A	cGMP-specific 3',5'-cyclic phosphodiesterase	0.71
Theophylline	PDE1A	Phosphodiesterase 1	0.76
Theophylline	PDE3A	Phosphodiesterase 3	0.71
Theophylline	PDE3B	Phosphodiesterase Type 3 (PDE3B)	0.76
Esculetin	AKR1B1	Aldose reductase (AR)	0.72
Esculetin	PKIA	cAMP-Dependent Protein Kinase (PKA)	0.72
Esculetin	CA1	Carbonic anhydrase 1	0.75
Esculetin	CA12	Carbonic anhydrase 12	0.73
Esculetin	CA15	Carbonic anhydrase 15	0.78
Esculetin	CA9	Carbonic anhydrase 9	0.81
Esculetin	CA14	Carbonic Anhydrase XIV	0.7
Esculetin	CSNK2A1	Casein kinase II alpha	0.72
Esculetin	DAO	D-amino-acid oxidase	0.77
Esculetin	POLH	DNA polymerase eta	0.72
Esculetin	POLI	DNA polymerase iota	0.72
Esculetin	DUSP1	Dual specificity protein phosphatase (VHR)	0.72
Esculetin	ELAVL3	ELAV-like protein 3	0.72
Esculetin	EGFR	Epidermal growth factor receptor	0.72
Esculetin	ESR1	Estradiol receptor beta (ERβ)	0.71
Esculetin	ESR1	Estrogen receptor	0.71
Esculetin	GPR35	G-protein coupled receptor 35	0.72
Esculetin	HSPA1A	Heat Shock 70kDa Protein 1	0.72
Esculetin	HGF	Hepatocyte growth factor receptor	0.72
Esculetin	INSR	Insulin receptor	0.72
Esculetin	IGF1R	Insulin-like growth factor I receptor	0.72
Esculetin	SMAD3	SMAD3	0.72
Esculetin	NUAK1	NUAK family SNF1-like kinase 1	0.72
Esculetin	PTPN1	Protein-tyrosine phosphatase 1B	0.7
Esculetin	SRC	Proto-oncogene tyrosine-protein kinase Src	0.72
Esculetin	SLC22A6	Solute carrier family 22 member 6	0.72
Esculetin	SRD5A1	Steroid 5-alpha-reductase	0.89
Esculetin	KDR	Vascular endothelial growth factor receptor 2 and tyrosine-protein kinase TIE-2 (KDR and TIE2)	0.72
Chlorogenic acid	AKR1B10	Aldo-keto reductase family member 1B10 (AKR1B10)	0.99
Chlorogenic acid	AKR1B1	Aldose reductase	1
Chlorogenic acid	AKR1B1	Aldose reductase (AR)	0.99
Chlorogenic acid	HSP90AA1	HSP90AA1 and hnRNPA2/B1	0.82
Chlorogenic acid	ELANE	Leukocyte elastase	0.73
Chlorogenic acid	PDE5A	Phosphodiesterase 5
Chlorogenic acid	PDE4A	Phosphodiesterase 4	0.7
Chlorogenic acid	PRNASEC	Protein kinase C	0.7
Chlorogenic acid	PRKCA	Protein kinase C alpha type	0.7
Epigallocatechin	ALOX12	12-Lipoxygenase (12-LOX)	0.7
Epigallocatechin	OAR1	3-oxoacyl-(Acyl-carrier protein) reductase	0.78
Epigallocatechin	FASN	3-oxoacyl-acyl-carrier protein reductase	0.78
Epigallocatechin	PGD	6-phosphogluconate dehydrogenase (6PGD)	0.78
Epigallocatechin	ALPL	Alkaline phosphatase, tissue-nonspecific isozyme	1
Epigallocatechin	FUT7	Alpha-(1,3)-fucosyltransferase VII	0.78
Epigallocatechin	ARG1	Arginase	0.7
Epigallocatechin	CYP19A1	Aromatase (CYP19)	0.7
Epigallocatechin	ABCG2	ATP-binding cassette sub-family G member 2	0.7
Epigallocatechin	APP	Beta amyloid A4 protein	0.78
Epigallocatechin	BACE1	Beta-secretase 1	0.78
Epigallocatechin	CA1	Carbonic anhydrase 1	0.7
Epigallocatechin	CA12	Carbonic anhydrase 12	0.73
Epigallocatechin	CA15	Carbonic anhydrase 15	0.7
Epigallocatechin	CA2	Carbonic anhydrase 2	0.7
Epigallocatechin	CA4	Carbonic anhydrase 4	0.72
Epigallocatechin	CA7	Carbonic anhydrase 7	1
Epigallocatechin	MMP8	Collagenase	0.82
Epigallocatechin	CYP2C9	Cytochrome P450 1B1	0.71
Epigallocatechin	DNMT1	DNA (cytosine-5)-methyltransferase 1 (DNMT1)	0.78
Epigallocatechin	DYRK1A	Dual-specificity tyrosine-(Y)-phosphorylation regulated kinase 1A	0.78
Epigallocatechin	DYRK1A	Dual-specificity tyrosine-phosphorylation regulated kinase 1A	0.78
Epigallocatechin	ELAVL3	ELAV-like protein 3	0.7
Epigallocatechin	INHA	Enoyl-acyl-carrier protein reductase	1
Epigallocatechin	ESR1	Estradiol receptor beta (ERβ)	0.7
Epigallocatechin	ESR1	Estrogen receptor	0.7
Epigallocatechin	FASN	Fatty acid synthase	0.78
Epigallocatechin	FGFR1	Fibroblast growth factor receptor 1	0.76
Epigallocatechin	G6PD	Glucose-6-phosphate 1-dehydrogenase	0.78
Epigallocatechin	HGF	Hepatocyte growth factor receptor	0.76
Epigallocatechin	HSP90AA1	HSP90AA1 and hnRNPA2/B1	0.73
Epigallocatechin	KIT	Mast/stem cell growth factor receptor Kit	0.76
Epigallocatechin	ABCC1	Multidrug resistance protein 1/Multidrug resistance associated protein 1	0.7
Epigallocatechin	NOS3	Nitric Oxide Synthase, endothelial	1
Epigallocatechin	ABCB1	P-glycoprotein 1	0.72
Epigallocatechin	PGF	Placenta growth factor	0.76
Epigallocatechin	SERPINE1	Plasminogen activator inhibitor-1	0.74
Epigallocatechin	SRC	Proto-oncogene tyrosine-protein kinase Src	0.76
Epigallocatechin	AKT1	RAC-alpha serine/threonine-protein kinase AKT1	0.7
Epigallocatechin	SLCO2B1	Solute carrier organic anion transporter family member 2B1	0.71
Epigallocatechin	SQLE	Squalene monooxygenase	0.78
Epigallocatechin	TERT	Telomerase reverse transcriptase	0.78
Epigallocatechin	SHBG	Testis-specific androgen-binding protein	0.7
Epigallocatechin	F10	Thrombin and coagulation factor X	0.7
Epigallocatechin	STAT1	Transcription Factor STAT1	0.78
Epigallocatechin	TYR	Tyrosinase	0.75
Epigallocatechin	VEGFA	Vascular endothelial growth factor A	0.76
Esculetin	AKR1B1	Aldose reductase (AR)	0.72
Esculetin	PKIA	cAMP-Dependent Protein Kinase (PKA)	0.72
Esculetin	CA1	Carbonic anhydrase 1	0.75
Esculetin	CA12	Carbonic anhydrase 12	0.73
Esculetin	CA9	Carbonic anhydrase 9	0.81
Esculetin	CA14	Carbonic Anhydrase XIV	0.7
Esculetin	CSNK2A1	Casein kinase II alpha	0.72
Esculetin	DAO	D-amino-acid oxidase	0.77
Esculetin	POLH	DNA polymerase eta	0.72
Esculetin	POLI	DNA polymerase iota	0.72
Esculetin	DUSP1	Dual specificity protein phosphatase (VHR)	0.72
Esculetin	ELAVL3	ELAV-like protein 3	0.72
Esculetin	EGFR	Epidermal growth factor receptor	0.72
Esculetin	ESR1	Estradiol receptor beta (ERβ)	0.71
Esculetin	ESR1	Estrogen receptor	0.71
Esculetin	GPR35	G-protein coupled receptor 35	0.72
Esculetin	HSPA1A	Heat Shock 70kDa Protein 1	0.72
Esculetin	HGF	Hepatocyte growth factor receptor	0.72
Esculetin	INSR	Insulin receptor	0.72
Esculetin	IGF1R	Insulin-like growth factor I receptor	0.72
Esculetin	SMAD3	mothers against decapentaplegic homolog 3	0.72
Esculetin	NUAK1	NUAK family SNF1-like kinase 1	0.72
Esculetin	PTPN1	Protein-tyrosine phosphatase 1B	0.7
Esculetin	SRC	Proto-oncogene tyrosine-protein kinase Src	0.72
Esculetin	SLC22A6	Solute carrier family 22 member 6	0.72
Esculetin	SRD5A1	Steroid 5-alpha-reductase	0.89
Esculetin	KDR	Vascular endothelial growth factor receptor 2 and tyrosine-protein kinase TIE-2 (KDR and TIE2)	0.72
Stigmasterol	HMGCR	3-hydroxy-3-methylglutaryl-coenzyme A reductase (HMG-CoA)	1
Stigmasterol	DHCR7	7-dehydrocholesterol reductase	0.72
Stigmasterol	AR	Androgen Receptor	0.8
Stigmasterol	CYP19A1	Aromatase (CYP19)	0.74
Stigmasterol	NR1I3	Constitutive androstane receptor	0.7
Stigmasterol	CYP11A1	Cytochrome P450 11A1 (CYP11A1)	0.82
Stigmasterol	CYP125	Cytochrome P450 125 (CYP125)	1
Stigmasterol	CYP142	Cytochrome P450 142 (CYP142)	1
Stigmasterol	CYP17A1	Cytochrome P450 17A1	0.8
Stigmasterol	CYP19A1	Cytochrome P450 19A1	0.83
Stigmasterol	CYP51	Cytochrome P450 51	0.95
Stigmasterol	ESR1	Estradiol receptor beta (ERβ)	0.7
Stigmasterol	ESR1	Estrogen receptor	0.91
Stigmasterol	LSS	Lanosterol synthase	0.75
Stigmasterol	NR1H3	Liver X receptor (LXR alpha AND LXR beta)	0.82
Stigmasterol	RORC	Nuclear receptor ROR-gamma	0.98
Stigmasterol	OATP	Organic anion-transporting polypeptide 1D1 (Oatp1d1)	0.87
Stigmasterol	OSBP2	OSBP-related protein 4 (ORP4L)	1
Stigmasterol	OSBP2	OSBP-related protein 4 (ORP4S)	1
Stigmasterol	PTPN1	Protein-tyrosine phosphatase 1B	0.71
Stigmasterol	SREBF2	Sterol regulatory element-binding protein 2	1
Stigmasterol	SHBG	Testis-specific androgen-binding protein	0.97
Stigmasterol	PTPN2	Tyrosine-protein phosphatase non-receptor type 2	0.71
Stigmasterol	VDR	Vitamin D receptor	0.7
Stigmasterol	VDR	Vitamin D3 receptor	0.7
