# Supplementary material for: Network pharmacology and in vitro testing of Theobroma cacao extract’s antioxidative activity and its effects on cancer cell survival
Source: PLoS One. 2022 Apr 14;17(4):e0259757. doi: 10.1371/journal.pone.0259757 (PMC9009696; doi:10.1371/journal.pone.0259757)
Supplement: S3 Table — (XLSX) [file pone.0259757.s003.xlsx]

## Sheet: S3 Table
S3 Table: Molecular pathways enrichment analysis of probable protein targets
KEGG ID	Pathway name	Gene Count	Background gene count	FDR	Proteins involved in pathway
hsa04080	Neuroactive ligand-receptor interaction	21	272	2.09e-16	ADORA1, ADORA2B, ADRA2A, CHRM5, CNR1, EDNRA, GRIA1, GRIA2, GRIA3, GRIA4, GRIK1, GRIK2, GRIK4, GRIK5, GRIN2D, GRM1, GRM2, GRM3, GRM5, GRM8, PTAFR
hsa04724	Glutamatergic synapse	15	112	7.7e-15	GRIA1, GRIA2, GRIA3, GRIA4, GRIK1, GRIK2, GRIK4, GRIK5, GRIN2D, GRM1, GRM2, GRM3, GRM5, GRM8, SLC1A1
hsa01100	Metabolic pathways	26	1250	3.03e-08	AKR1B1, AKR1C3, ALDH2, ALOX12, ALOX5, ALPI, ALPL, AMY2A, ARG1, CYP19A1, CYP2C9, CYP3A4, DNMT1, FASN, FUT7, G6PD, GAA, MAOA, MAOB, NOS3, PGD, PLA2G10, PLA2G2A, PLA2G5, SQLE, TYR
hsa00910	Nitrogen metabolism	6	17	6.74e-08	CA1, CA12, CA2, CA4, CA7, CA9
hsa05031	Amphetamine addiction	8	65	1.28e-07	GRIA1, GRIA2, GRIA3, GRIA4, GRIN2D, MAOA, MAOB, SLC6A3
hsa05030	Cocaine addiction	7	49	4.24e-07	GRIA2, GRIN2D, GRM2, GRM3, MAOA, MAOB, SLC6A3
hsa04020	Calcium signaling pathway	10	179	1.11e-06	ADORA2B, CHRM5, EDNRA, EGFR, GRIN2D, GRM1, GRM5, NOS3, PDE1A, PTAFR
hsa00590	Arachidonic acid metabolism	7	61	1.27e-06	AKR1C3, ALOX12, ALOX5, CYP2C9, PLA2G10, PLA2G2A, PLA2G5
hsa05200	Pathways in cancer	15	515	1.34e-06	AKT1, ALK, AR, EDNRA, EGFR, ESR1, FGFR1, HGF, HSP90AA1, IL2RA, KIT, PGF, STAT1, TERT, VEGFA
hsa04024	cAMP signaling pathway	10	195	1.67e-06	ADORA1, AKT1, EDNRA, GRIA1, GRIA2, GRIA3, GRIA4, GRIN2D, PDE3A, PDE3B
hsa04015	Rap1 signaling pathway	10	203	2.18e-06	ADORA2B, AKT1, CNR1, EGFR, FGFR1, HGF, KIT, PGF, SRC, VEGFA
hsa04014	Ras signaling pathway	10	228	5.6e-06	AKT1, EGFR, FGFR1, HGF, KIT, PGF, PLA2G10, PLA2G2A, PLA2G5, VEGFA
hsa04728	Dopaminergic synapse	8	128	6.66e-06	AKT1, GRIA1, GRIA2, GRIA3, GRIA4, MAOA, MAOB, SLC6A3
hsa00591	Linoleic acid metabolism	5	29	1.07e-05	CYP2C9, CYP3A4, PLA2G10, PLA2G2A, PLA2G5
hsa04072	Phospholipase D signaling pathway	8	145	1.36e-05	AKT1, EGFR, GRM1, GRM2, GRM3, GRM5, GRM8, KIT
hsa04933	AGE-RAGE signaling pathway in diabetic complications	7	98	1.36e-05	AKT1, NOS3, NOX4, SERPINE1, STAT1, TNF, VEGFA
hsa04720	Long-term potentiation	6	64	1.71e-05	GRIA1, GRIA2, GRIN2D, GRM1, GRM5, RPS6KA3
hsa04022	cGMP-PKG signaling pathway	8	160	2.38e-05	ADORA1, ADRA2A, AKT1, EDNRA, NOS3, PDE3A, PDE3B, PDE5A
hsa04010	MAPK signaling pathway	10	293	3.16e-05	AKT1, CACNA2D1, EGFR, FGFR1, HGF, KIT, PGF, RPS6KA3, TNF, VEGFA
hsa05033	Nicotine addiction	5	40	3.16e-05	GRIA1, GRIA2, GRIA3, GRIA4, GRIN2D
hsa00330	Arginine and proline metabolism	5	48	6.68e-05	ALDH2, ARG1, MAOA, MAOB, NOS3
hsa04915	Estrogen signaling pathway	7	133	6.68e-05	AKT1, EGFR, ESR1, GRM1, HSP90AA1, NOS3, SRC
hsa05205	Proteoglycans in cancer	8	195	7.57e-05	AKT1, EGFR, ESR1, FGFR1, HGF, SRC, TNF, VEGFA
hsa04151	PI3K-Akt signaling pathway	10	348	0.00011	AKT1, EGFR, FGFR1, HGF, HSP90AA1, IL2RA, KIT, NOS3, PGF, VEGFA
hsa04723	Retrograde endocannabinoid signaling	7	148	0.00011	CNR1, GRIA1, GRIA2, GRIA3, GRIA4, GRM1, GRM5
hsa00790	Folate biosynthesis	4	26	0.00012	AKR1B1, AKR1C3, ALPI, ALPL
hsa04924	Renin secretion	5	63	0.00018	ADORA1, EDNRA, PDE1A, PDE3A, PDE3B
hsa01523	Antifolate resistance	4	31	0.0002	ABCC1, ABCG2, ALOX12, TNF
hsa04726	Serotonergic synapse	6	112	0.0002	ALOX12, ALOX5, APP, CYP2C9, MAOA, MAOB
hsa05230	Central carbon metabolism in cancer	5	65	0.0002	AKT1, EGFR, FGFR1, G6PD, KIT
hsa01521	EGFR tyrosine kinase inhibitor resistance	5	78	0.00042	AKT1, EGFR, HGF, SRC, VEGFA
hsa05418	Fluid shear stress and atherosclerosis	6	133	0.00047	AKT1, HSP90AA1, NOS3, SRC, TNF, VEGFA
hsa04713	Circadian entrainment	5	93	0.00086	GRIA1, GRIA2, GRIA3, GRIA4, GRIN2D
hsa04972	Pancreatic secretion	5	95	0.00092	AMY2A, CA2, PLA2G10, PLA2G2A, PLA2G5
hsa05014	Amyotrophic lateral sclerosis (ALS)	4	50	0.00094	GRIA1, GRIA2, GRIN2D, TNF
hsa05215	Prostate cancer	5	97	0.00095	AKT1, AR, EGFR, FGFR1, HSP90AA1
hsa04066	HIF-1 signaling pathway	5	98	0.00097	AKT1, EGFR, NOS3, SERPINE1, VEGFA
hsa04931	Insulin resistance	5	107	0.0014	AKT1, NOS3, PTPN1, RPS6KA3, TNF
hsa04370	VEGF signaling pathway	4	59	0.0015	AKT1, NOS3, SRC, VEGFA
hsa00340	Histidine metabolism	3	23	0.0016	ALDH2, MAOA, MAOB
hsa04730	Long-term depression	4	60	0.0016	GRIA1, GRIA2, GRIA3, GRM1
hsa00592	alpha-Linolenic acid metabolism	3	25	0.0018	PLA2G10, PLA2G2A, PLA2G5
hsa04071	Sphingolipid signaling pathway	5	116	0.0018	ABCC1, ADORA1, AKT1, NOS3, TNF
hsa04270	Vascular smooth muscle contraction	5	119	0.0019	ADORA2B, EDNRA, PLA2G10, PLA2G2A, PLA2G5
hsa00982	Drug metabolism - cytochrome P450	4	66	0.002	CYP2C9, CYP3A4, MAOA, MAOB
hsa04917	Prolactin signaling pathway	4	69	0.0023	AKT1, ESR1, SRC, STAT1
hsa04510	Focal adhesion	6	197	0.0025	AKT1, EGFR, HGF, PGF, SRC, VEGFA
hsa04520	Adherens junction	4	71	0.0025	EGFR, FGFR1, PTPN1, SRC
hsa04926	Relaxin signaling pathway	5	130	0.0025	AKT1, EGFR, NOS3, SRC, VEGFA
hsa04976	Bile secretion	4	71	0.0025	ABCB1, ABCG2, CA2, CYP3A4
hsa05218	Melanoma	4	72	0.0025	AKT1, EGFR, FGFR1, HGF
hsa05212	Pancreatic cancer	4	74	0.0026	AKT1, EGFR, STAT1, VEGFA
hsa05034	Alcoholism	5	142	0.0035	ADORA2B, GRIN2D, MAOA, MAOB, SLC6A3
hsa00350	Tyrosine metabolism	3	36	0.0039	MAOA, MAOB, TYR
hsa05224	Breast cancer	5	147	0.0039	AKT1, EGFR, ESR1, FGFR1, KIT
hsa05226	Gastric cancer	5	147	0.0039	ABCB1, AKT1, EGFR, HGF, TERT
hsa05206	MicroRNAs in cancer	5	149	0.004	ABCB1, ABCC1, DNMT1, EGFR, VEGFA
hsa04540	Gap junction	4	87	0.0042	EGFR, GRM1, GRM5, SRC
hsa04975	Fat digestion and absorption	3	39	0.0044	PLA2G10, PLA2G2A, PLA2G5
hsa00380	Tryptophan metabolism	3	40	0.0047	ALDH2, MAOA, MAOB
hsa05032	Morphine addiction	4	91	0.0047	ADORA1, PDE1A, PDE3A, PDE3B
hsa05219	Bladder cancer	3	41	0.0048	EGFR, SRC, VEGFA
hsa04914	Progesterone-mediated oocyte maturation	4	94	0.0051	AKT1, HSP90AA1, PDE3B, RPS6KA3
hsa01522	Endocrine resistance	4	95	0.0052	AKT1, EGFR, ESR1, SRC
hsa00564	Glycerophospholipid metabolism	4	96	0.0053	ACHE, PLA2G10, PLA2G2A, PLA2G5
hsa02010	ABC transporters	3	44	0.0055	ABCB1, ABCC1, ABCG2
hsa00565	Ether lipid metabolism	3	46	0.0061	PLA2G10, PLA2G2A, PLA2G5
hsa04913	Ovarian steroidogenesis	3	49	0.0071	AKR1C3, ALOX5, CYP19A1
hsa04060	Cytokine-cytokine receptor interaction	6	263	0.0072	EGFR, HGF, IL2RA, KIT, TNF, VEGFA
hsa05145	Toxoplasmosis	4	109	0.0077	AKT1, ALOX5, STAT1, TNF
hsa04923	Regulation of lipolysis in adipocytes	3	53	0.0084	ADORA1, AKT1, PDE3B
hsa00730	Thiamine metabolism	2	14	0.0085	ALPI, ALPL
hsa04919	Thyroid hormone signaling pathway	4	115	0.0089	AKT1, ESR1, SRC, STAT1
hsa00140	Steroid hormone biosynthesis	3	58	0.0103	AKR1C3, CYP19A1, CYP3A4
hsa00360	Phenylalanine metabolism	2	17	0.0116	MAOA, MAOB
hsa05160	Hepatitis C	4	131	0.0134	AKT1, EGFR, STAT1, TNF
hsa04371	Apelin signaling pathway	4	133	0.0139	AKT1, NOS3, PDE3B, SERPINE1
hsa04910	Insulin signaling pathway	4	134	0.0139	AKT1, FASN, PDE3B, PTPN1
hsa05223	Non-small cell lung cancer	3	66	0.0139	AKT1, ALK, EGFR
hsa04664	Fc epsilon RI signaling pathway	3	67	0.0141	AKT1, ALOX5, TNF
hsa00220	Arginine biosynthesis	2	20	0.0143	ARG1, NOS3
hsa05211	Renal cell carcinoma	3	68	0.0143	AKT1, HGF, VEGFA
hsa05165	Human papillomavirus infection	6	317	0.0146	AKT1, EGFR, STAT1, TERT, TNF, VEGFA
hsa05161	Hepatitis B	4	142	0.0159	AKT1, SRC, STAT1, TNF
hsa04964	Proximal tubule bicarbonate reclamation	2	23	0.0176	CA2, CA4
hsa04921	Oxytocin signaling pathway	4	149	0.0183	CACNA2D1, EGFR, NOS3, SRC
hsa04012	ErbB signaling pathway	3	83	0.0228	AKT1, EGFR, SRC
hsa04630	Jak-STAT signaling pathway	4	160	0.0228	AKT1, EGFR, IL2RA, STAT1
hsa05225	Hepatocellular carcinoma	4	163	0.0239	AKT1, EGFR, HGF, TERT
hsa05010	Alzheimer's disease	4	168	0.0262	APP, BACE1, GRIN2D, TNF
hsa00030	Pentose phosphate pathway	2	30	0.0265	G6PD, PGD
hsa00052	Galactose metabolism	2	31	0.0277	AKR1B1, GAA
hsa00230	Purine metabolism	4	173	0.0277	PDE1A, PDE3A, PDE3B, PDE5A
hsa05152	Tuberculosis	4	172	0.0277	AKT1, SRC, STAT1, TNF
hsa04640	Hematopoietic cell lineage	3	94	0.029	IL2RA, KIT, TNF
hsa00500	Starch and sucrose metabolism	2	33	0.0298	AMY2A, GAA
hsa05167	Kaposi's sarcoma-associated herpesvirus infection	4	183	0.0322	AKT1, SRC, STAT1, VEGFA
hsa05142	Chagas disease (American trypanosomiasis)	3	101	0.0338	AKT1, SERPINE1, TNF
hsa04620	Toll-like receptor signaling pathway	3	102	0.0344	AKT1, STAT1, TNF
hsa04659	Th17 cell differentiation	3	102	0.0344	HSP90AA1, IL2RA, STAT1
hsa00260	Glycine, serine and threonine metabolism	2	39	0.0384	MAOA, MAOB
hsa04725	Cholinergic synapse	3	111	0.0414	ACHE, AKT1, CHRM5
hsa04973	Carbohydrate digestion and absorption	2	42	0.043	AKT1, AMY2A
hsa04810	Regulation of actin cytoskeleton	4	205	0.0433	CHRM5, EGFR, FGFR1, SRC
